# Supplementary material for: The lysosomal transporter MFSD1 is essential for liver homeostasis and critically depends on its accessory subunit GLMP
Source: eLife. 2019 Oct 29;8:e50025. doi: 10.7554/eLife.50025 (PMC6819133; doi:10.7554/eLife.50025)
Supplement: Supplementary file 1. — Full list of proteins identified and quantified in three replicates of wildtype and Mfsd1 KO mouse liver samples. Accession numbers, GenId's and normalized abundance for each protein in each replicate are given. [file elife-50025-supp1.xlsx]

## Sheet: Tabelle1
Accession	GeneID	Description	Abundance Ratio: (MFSD1_KO) / (MFSD1_Wt)	Abundances (Grouped): MFSD1_KO	Abundances (Grouped): MFSD1_Wt	Abundances (Grouped) Standard Error [%]: MFSD1_KO	Abundances (Grouped) Standard Error [%]: MFSD1_Wt	Abundances (Normalized): F1: 126, Sample, MFSD1_KO, 1	Abundances (Normalized): F1: 127, Sample, MFSD1_KO, 2	Abundances (Normalized): F1: 128, Sample, MFSD1_KO, 3	Abundances (Normalized): F1: 129, Sample, MFSD1_Wt, 1	Abundances (Normalized): F1: 130, Sample, MFSD1_Wt, 2	Abundances (Normalized): F1: 131, Sample, MFSD1_Wt, 3	FidoCT Probability	FidoCT q-value	t-test	Sum PEP Score	Coverage
P10107	Anxa1	Annexin A1 OS=Mus musculus GN=Anxa1 PE=1 SV=2	4.373	18989	4342.17	3.71	10.17	19548	19220.7	18198.2	3890.93	4773.66	4361.92	0.981	0.002	6.86559e-06	6.315	6.35838
P15331	Prph	Peripherin OS=Mus musculus GN=Prph PE=1 SV=2	2.552	33705.4	13205.8	2.98	12.7	34816.7	33435.2	32864.4	11982.3	15117.3	12517.7	0.053	0.396	5.3983e-05	10.485	6.31579
P20152	Vim	Vimentin OS=Mus musculus GN=Vim PE=1 SV=3	3.466	243069	70121.3	7.8	6.01	259895	222517	246796	65712.3	74104.2	70547.4	1	0	0.000103246	60.102	34.1202
Q91VC3	Eif4a3	Eukaryotic initiation factor 4A-III OS=Mus musculus GN=Eif4a3 PE=1 SV=3	2.116	17302.8	8176.55	6.23	4.38	18425.2	16277.1	17206.1	7799.42	8217.63	8512.59	0.219	0.195	0.000154326	9.659	4.37956
Q80X90	Flnb	Filamin-B OS=Mus musculus GN=Flnb PE=1 SV=3	1.289	153364	118991	0.32	3.77	152875	153362	153854	115683	124098	117192	1	0	0.000190848	43.823	4.72713
P16110	Lgals3	Galectin-3 OS=Mus musculus GN=Lgals3 PE=1 SV=3	2.262	8001.43	3537.53	5.81	12.57	8445.82	7517.98	8040.48	3274.64	4051.01	3286.94	0.423	0.102	0.000275146	11.712	9.4697
P09055	Itgb1	Integrin beta-1 OS=Mus musculus GN=Itgb1 PE=1 SV=1	1.51	127216	84265.9	4.2	3.8	133102	122690	125855	81498	83527.6	87772	0.476	0.083	0.000280803	6.499	3.63409
O88342	Wdr1	WD repeat-containing protein 1 OS=Mus musculus GN=Wdr1 PE=1 SV=3	1.314	282165	214706	2.99	2.41	288758	285081	272656	216148	208956	219014	1	0	0.00029516	31.698	14.8515
P39054	Dnm2	Dynamin-2 OS=Mus musculus GN=Dnm2 PE=1 SV=2	1.251	33179.1	26528.7	1.98	2.78	33705.7	33390.1	32441.5	26511.7	25800.5	27273.8	0.857	0.014	0.000309204	16.337	4.02299
P99024	Tubb5	Tubulin beta-5 chain OS=Mus musculus GN=Tubb5 PE=1 SV=1	1.703	100492	59015.3	6.06	3.17	106896	99800.9	94780.1	56915.4	60495.8	59634.6	0.615	0.057	0.000351766	48.901	26.1261
P52480	Pkm	Pyruvate kinase PKM OS=Mus musculus GN=Pkm PE=1 SV=4	2.091	14270.3	6824.4	5.9	12.4	15233.5	13675	13902.3	5975.55	7667.67	6829.99	0.999	0	0.000416156	23.476	15.4426
Q8CI94	Pygb	Glycogen phosphorylase, brain form OS=Mus musculus GN=Pygb PE=1 SV=3	1.539	26693.3	17346.3	4.58	5.04	26984.2	25351.8	27743.9	16345.8	17956.3	17736.9	0.998	0	0.000420449	37.212	11.5065
Q8K0E8	Fgb	Fibrinogen beta chain OS=Mus musculus GN=Fgb PE=1 SV=1	1.587	16298.7	10267.3	1.86	9.47	16568.1	16357.7	15970.4	11338.9	10021	9442.12	1	0	0.000508992	18.182	12.0582
Q9QXS1	Plec	Plectin OS=Mus musculus GN=Plec PE=1 SV=3	1.386	29722.3	21452.2	2.9	5.36	29122	30709.7	29335.1	22221.9	20129.6	22005	1	0	0.000569676	40.145	2.55809
P47753	Capza1	F-actin-capping protein subunit alpha-1 OS=Mus musculus GN=Capza1 PE=1 SV=4	1.607	16720.7	10405.1	5.53	6.45	17775	16052.2	16334.9	10527.2	9681.66	11006.4	0.542	0.069	0.000663113	14.403	15.035
Q05144	Rac2	Ras-related C3 botulinum toxin substrate 2 OS=Mus musculus GN=Rac2 PE=1 SV=1	2.294	43378.2	18912.8	10.09	5.71	48049	39373	42712.7	17969.4	18677.5	20091.6	0.289	0.161	0.000713488	15.923	22.3958
Q8VDD5	Myh9	Myosin-9 OS=Mus musculus GN=Myh9 PE=1 SV=4	1.589	529336	333161	4.93	7.61	553880	501913	532216	314300	361968	323215	1	0	0.000731789	147.665	20.5612
Q80X19	Col14a1	Collagen alpha-1(XIV) chain OS=Mus musculus GN=Col14a1 PE=1 SV=2	3.257	212509	65249.5	12.82	2.88	232826	181545	223155	65288.9	67106.9	63352.6	0.999	0	0.000732056	23.245	3.67279
P40124	Cap1	Adenylyl cyclase-associated protein 1 OS=Mus musculus GN=Cap1 PE=1 SV=4	1.519	35193.9	23168.9	5.71	4.28	36953.7	33003.6	35624.5	23444.4	22068.3	23994.1	0.77	0.027	0.000746163	15.468	7.38397
P31001	Des	Desmin OS=Mus musculus GN=Des PE=1 SV=3	2.104	5465.59	2598.18	8.36	11.02	5933.6	5442.12	5021.04	2618.01	2874.01	2302.53	0.428	0.09	0.000770949	15.875	9.38166
P51885	Lum	Lumican OS=Mus musculus GN=Lum PE=1 SV=2	2.115	41443.8	19598.1	9.74	4.39	42074.8	37127.9	45128.7	19895.9	18628.8	20269.6	0.721	0.038	0.000786608	8.907	6.21302
O70133	Dhx9	ATP-dependent RNA helicase A OS=Mus musculus GN=Dhx9 PE=1 SV=2	1.241	101238	81556.1	2.34	3.74	103192	101918	98603.9	78883.6	80908.8	84875.7	0.954	0.005	0.000907417	18.144	3.18841
P45376	Akr1b3	Aldose reductase OS=Mus musculus GN=Akr1b1 PE=1 SV=3	1.513	10302.3	6810.17	3.67	8.51	10586.4	9873.31	10447.3	6607.32	6359	7464.18	0.988	0.001	0.000944878	7.31	7.91139
P19096	Fasn	Fatty acid synthase OS=Mus musculus GN=Fasn PE=1 SV=2	1.258	2.64739e+06	2.10455e+06	2.02	4.44	2.66784e+06	2.68771e+06	2.58661e+06	2.19742e+06	2.01063e+06	2.1056e+06	1	0	0.000947319	286.284	29.393
Q6URW6	Myh14	Myosin-14 OS=Mus musculus GN=Myh14 PE=1 SV=1	1.829	30175.9	16500.7	5.13	13.53	29776.7	28865.2	31886	15238.6	19078.4	15185.1	0.341	0.134	0.000954274	25.427	2.55
P04186	Cfb	Complement factor B OS=Mus musculus GN=Cfb PE=1 SV=2	1.402	86793.7	61912.3	1.27	7.92	88001.4	85845.3	86534.3	58403.3	59818.3	67515.3	0.917	0.009	0.00101587	13.736	4.20499
P00493	Hprt	Hypoxanthine-guanine phosphoribosyltransferase OS=Mus musculus GN=Hprt1 PE=1 SV=3	1.27	98354.2	77416.9	2.23	4.77	97247.4	100878	96937.6	73158.2	79331.1	79761.4	0.987	0.001	0.0010779	19.041	24.7706
P18760	Cfl1	Cofilin-1 OS=Mus musculus GN=Cfl1 PE=1 SV=3	1.514	172446	113911	6.3	5.4	184858	167785	164694	115951	106993	118788	0.998	0	0.00125013	18.978	27.1084
Q91W43	Gldc	Glycine dehydrogenase (decarboxylating), mitochondrial OS=Mus musculus GN=Gldc PE=1 SV=1	0.687	22300.5	32478.8	7.92	3.96	22733.3	23809.5	20358.7	32647.1	31117.3	33672	1	0	0.00127981	30.444	12.5854
Q9D0S9	Hint2	Histidine triad nucleotide-binding protein 2, mitochondrial OS=Mus musculus GN=Hint2 PE=1 SV=1	0.695	50587.1	72777.5	7.03	4.4	51840.2	53344.7	46576.4	76193.2	69848.7	72290.6	0.999	0	0.00130098	19.183	34.3558
Q60854	Serpinb6a	Serpin B6 OS=Mus musculus GN=Serpinb6 PE=1 SV=1	1.407	75424.2	53617.7	4.12	7.07	76348.5	77963.5	71960.6	56242	49268.6	55342.5	0.725	0.034	0.00152785	10.711	6.34921
Q5SWU9	Acaca	Acetyl-CoA carboxylase 1 OS=Mus musculus GN=Acaca PE=1 SV=1	1.436	148973	103753	5.79	5.3	147639	158191	141090	109245	98256.9	103759	1	0	0.00156363	58.321	6.78038
Q9WVJ3	Cpq; Pgcp	Carboxypeptidase Q OS=Mus musculus GN=Cpq PE=1 SV=1	1.504	195105	129740	7.06	4.4	180958	195864	208493	128795	124565	135861	0.938	0.007	0.00161698	14.451	7.23404
O08638	Myh11	Myosin-11 OS=Mus musculus GN=Myh11 PE=1 SV=1	1.899	84933	44718.8	4.51	18.68	85482.2	80860.3	88456.3	39437.6	54349.5	40369.2	0.067	0.365	0.00162412	36.559	4.15822
P11276	Fn1	Fibronectin OS=Mus musculus GN=Fn1 PE=1 SV=4	1.789	33384.5	18665.6	9.37	6.67	35660.8	34676.6	29816.3	19161.4	17249.3	19586	1	0	0.0016323	25.405	2.62414
Q08857	Cd36	Platelet glycoprotein 4 OS=Mus musculus GN=Cd36 PE=1 SV=2	1.571	56320	35857.3	2.32	12.64	54994.5	56355.3	57610.1	40630.2	31612.9	35328.8	0.564	0.065	0.00167902	7.77	6.77966
P83940	Tceb1; Eloc; LOC101056616; LOC102642819	Transcription elongation factor B polypeptide 1 OS=Mus musculus GN=Tceb1 PE=1 SV=1	1.306	1897.55	1453.09	4.89	3.09	2004.61	1845.23	1842.8	1444.65	1413	1501.61	0.513	0.077	0.00171481	7.323	16.9643
Q9D662	Sec23b	Protein transport protein Sec23B OS=Mus musculus GN=Sec23b PE=1 SV=1	1.501	16486.6	10980.8	5.88	8.12	17484	15547.6	16428.1	11941.8	10181.6	10819	0.267	0.172	0.00192994	8.434	4.56323
P62874	Gnb1	Guanine nucleotide-binding protein G(I)/G(S)/G(T) subunit beta-1 OS=Mus musculus GN=Gnb1 PE=1 SV=3	1.356	41572.7	30663.2	3.18	7.56	42860.7	40218	41639.2	29391.3	29259.3	33339.1	0.126	0.244	0.00210109	21.176	12.6471
Q3UTJ2	Sorbs2	Sorbin and SH3 domain-containing protein 2 OS=Mus musculus GN=Sorbs2 PE=1 SV=2	1.367	29397.5	21498.7	5.24	5.57	28613.4	31171.7	28407.4	20689.9	22874.1	20932.1	0.823	0.017	0.00217602	8.903	1.69492
P08752	Gnai2	Guanine nucleotide-binding protein G(i) subunit alpha-2 OS=Mus musculus GN=Gnai2 PE=1 SV=5	1.628	5704.31	3504.74	7.44	9.73	6191.4	5411.83	5509.69	3619.79	3773.42	3121.02	0.237	0.184	0.00219861	11.955	7.60563
Q61235	Sntb2	Beta-2-syntrophin OS=Mus musculus GN=Sntb2 PE=1 SV=2	1.431	8346.68	5832.72	3.82	9.42	8546.46	7978.86	8514.72	5436.95	6459.9	5601.32	0.149	0.236	0.00237091	7.68	3.65385
Q923B6	Steap4	Metalloreductase STEAP4 OS=Mus musculus GN=Steap4 PE=1 SV=1	1.874	15166.8	8093.35	10.15	11.32	14664.1	16894.8	13941.6	8216.27	8941.95	7121.83	0.724	0.034	0.00239203	9.888	7.87234
Q9JJU8	Sh3bgrl	SH3 domain-binding glutamic acid-rich-like protein OS=Mus musculus GN=Sh3bgrl PE=1 SV=1	1.481	116851	78917.4	8.13	2.39	127593	109548	113413	80416	76802.9	79533.4	0.494	0.081	0.00246561	14.15	27.193
Q6PDN3	Mylk	Myosin light chain kinase, smooth muscle OS=Mus musculus GN=Mylk PE=1 SV=3	1.404	71622.6	51009.6	1.07	10.23	71994.6	70740.3	72132.8	45267.7	52298.5	55462.7	0.95	0.005	0.00248517	11.104	1.75167
P47754	Capza2	F-actin-capping protein subunit alpha-2 OS=Mus musculus GN=Capza2 PE=1 SV=3	1.251	24577.3	19648.8	4.32	3.47	25746.6	24311	23674.4	19072.4	20402.3	19471.8	0.902	0.011	0.00249117	13.575	15.035
Q9Z2V4	Pck1	Phosphoenolpyruvate carboxykinase, cytosolic [GTP] OS=Mus musculus GN=Pck1 PE=1 SV=1	1.578	967646	613154	5.48	12.18	912113	1.01777e+06	973057	565960	574233	699269	1	0	0.00257829	69.636	24.2765
Q60605	Myl6	Myosin light polypeptide 6 OS=Mus musculus GN=Myl6 PE=1 SV=3	1.531	155526	101597	8.49	4.86	169838	143810	152930	101980	106335	96474.7	0.995	0.001	0.00269373	23.943	32.4503
O08677	Kng1	Kininogen-1 OS=Mus musculus GN=Kng1 PE=1 SV=1	1.447	282579	195257	5.83	8.12	299894	267080	280761	176939	204403	204429	1	0	0.00271322	30.743	12.2542
E9PV24	Fga	Fibrinogen alpha chain OS=Mus musculus GN=Fga PE=1 SV=1	1.336	397543	297521	4.68	6.2	414641	377707	400282	278034	314727	299802	1	0	0.00271694	33.023	13.6882
P43276	Hist1h1b	Histone H1.5 OS=Mus musculus GN=Hist1h1b PE=1 SV=2	1.867	25611.3	13718.6	8.34	16.8	27103.9	23165	26565	13518.1	16117.2	11520.5	0.236	0.185	0.00280013	12.279	13.0045
P19324	Serpinh1	Serpin H1 OS=Mus musculus GN=Serpinh1 PE=1 SV=3	3.016	33935.8	11252.7	17.68	6.48	40843.8	30026.4	30937.2	11654.9	10410.5	11692.6	1	0	0.00288943	27.034	20.6235
Q9QXC1	Fetub	Fetuin-B OS=Mus musculus GN=Fetub PE=1 SV=1	1.469	80757.1	54987.2	5.03	10.24	85399.4	79038	77833.8	54232.8	49770.6	60958.2	0.721	0.037	0.00301498	9.714	5.6701
P26039	Tln1	Talin-1 OS=Mus musculus GN=Tln1 PE=1 SV=2	1.605	157053	97830.3	10.22	1.4	171424	139731	160004	96348.6	99039.1	98103.2	1	0	0.00311893	120.899	11.2554
Q9Z1F9	Uba2	SUMO-activating enzyme subunit 2 OS=Mus musculus GN=Uba2 PE=1 SV=1	1.316	85442.6	64928.8	6.02	3.34	90291.1	85985.3	80051.4	63972.4	63401.4	67412.6	0.276	0.169	0.00312014	9.254	3.60502
Q8CIM7	Cyp2d26	Cytochrome P450 2D26 OS=Mus musculus GN=Cyp2d26 PE=1 SV=1	0.68	471467	693000	2.48	8.79	478234	478202	457964	760135	677594	641272	1	0	0.00346952	52.43	23.2
Q64727	Vcl	Vinculin OS=Mus musculus GN=Vcl PE=1 SV=4	1.538	42355.1	27532.2	8.96	6.13	46684.1	39613.2	40767.9	28416.8	28594.1	25585.6	1	0	0.00347535	19.44	4.40901
Q62261	Spnb2; Sptbn1	Spectrin beta chain, non-erythrocytic 1 OS=Mus musculus GN=Sptbn1 PE=1 SV=2	1.343	27983.3	20836	2.34	9.26	27762.9	27466.4	28720.6	19637.9	23060.5	19809.6	1	0	0.00370272	48.364	5.3322
A6X935	Itih4	Inter alpha-trypsin inhibitor, heavy chain 4 OS=Mus musculus GN=Itih4 PE=1 SV=2	1.709	41510.9	24287.9	5.4	18.07	43112.2	42469.2	38951.2	26795.1	19218.9	26849.6	0.121	0.246	0.00375952	7.44	2.12314
Q07076	Anxa7	Annexin A7 OS=Mus musculus GN=Anxa7 PE=1 SV=2	1.279	82632.5	64591.4	0.84	7.97	83217.5	82810.8	81869.1	63407.6	60135.6	70231	0.998	0	0.00385247	17.41	9.71922
P46664	Adss	Adenylosuccinate synthetase isozyme 2 OS=Mus musculus GN=Adss PE=1 SV=2	0.623	4415.3	7082.25	13.07	7.27	4088.17	4076.08	5081.65	6610.34	7005.45	7630.95	0.203	0.203	0.0039448	5.291	5.70175
Q62465	Vat1	Synaptic vesicle membrane protein VAT-1 homolog OS=Mus musculus GN=Vat1 PE=1 SV=3	1.449	21428.7	14791.1	4.53	11.27	21730.2	20342.9	22213	14044.8	13628.1	16700.3	0.812	0.019	0.00397639	10.197	5.66502
P56654	Cyp2c37	Cytochrome P450 2C37 OS=Mus musculus GN=Cyp2c37 PE=1 SV=2	0.459	11991.2	26110.5	29.32	8.17	9290.93	15967.1	10715.5	27316.4	23647.8	27367.2	0.998	0	0.00401166	51.991	27.3469
O09159	Man2b1	Lysosomal alpha-mannosidase OS=Mus musculus GN=Man2b1 PE=1 SV=4	1.329	177426	133546	5.46	6.25	173546	188459	170275	128522	128927	143188	0.999	0	0.00402895	19.597	6.31787
Q9Z1Q5	Clic1	Chloride intracellular channel protein 1 OS=Mus musculus GN=Clic1 PE=1 SV=3	1.706	6245.57	3661.41	11.8	5.7	7094.68	5776.37	5865.65	3694.49	3438.24	3851.49	0.603	0.058	0.00427062	9.335	12.4481
P28661	Sept4	Septin-4 OS=Mus musculus GN=Sept4 PE=1 SV=1	1.656	43079.1	26008.4	9.6	11.21	47620	39530.2	42087.1	22708.5	27075.2	28241.6	0.505	0.078	0.00427798	8.528	5.85774
Q8C1B7	Sept11	Septin-11 OS=Mus musculus GN=Sept11 PE=1 SV=4	1.467	7285.9	4965.72	7.51	8.66	7592.45	6654.09	7611.15	4846.67	4607.56	5442.92	0.109	0.297	0.00446963	6.302	3.94432
Q8CHH9	Sept8	Septin-8 OS=Mus musculus GN=Sept8 PE=1 SV=4	1.467	7285.9	4965.72	7.51	8.66	7592.45	6654.09	7611.15	4846.67	4607.56	5442.92	0.383	0.116	0.00446963	6.302	3.9627
Q8VCC1	Hpgd	15-hydroxyprostaglandin dehydrogenase [NAD(+)] OS=Mus musculus GN=Hpgd PE=1 SV=1	0.7	62406.2	89179.7	9.56	6.23	68415.2	56478.7	62324.7	88866.4	94885.9	83786.8	0.721	0.037	0.00472135	15.97	14.8699
P26041	Msn	Moesin OS=Mus musculus GN=Msn PE=1 SV=3	1.87	84259.9	45059.9	9.54	19.79	93036.9	77252.9	82489.9	41983.3	55108.8	38087.7	1	0	0.00481889	27.962	14.9047
P13020	Gsn	Gelsolin OS=Mus musculus GN=Gsn PE=1 SV=3	1.689	36693.2	21724.7	9.11	14.45	38721.9	32834.5	38523.2	18753.8	21413.6	25006.9	0.416	0.106	0.00482087	5.127	2.4359
P07356	Anxa2	Annexin A2 OS=Mus musculus GN=Anxa2 PE=1 SV=2	2.159	64724	29977.1	13.79	19.44	74246.3	56542.4	63383.3	34926.8	23552.2	31452.1	0.996	0	0.00485074	11.093	10.0295
P61290	Psme3	Proteasome activator complex subunit 3 OS=Mus musculus GN=Psme3 PE=1 SV=1	1.235	2281.55	1847.64	4.58	4.49	2205.55	2400.68	2238.41	1846.43	1765.28	1931.21	0.42	0.104	0.00488655	5.337	7.08661
Q9JHU4	Dync1h1	Cytoplasmic dynein 1 heavy chain 1 OS=Mus musculus GN=Dync1h1 PE=1 SV=2	1.206	149594	124046	1.74	6.02	148931	147392	152459	122255	117635	132246	1	0	0.00500373	41.193	2.47631
P68254	Ywhaq; LOC102634437; Gm11226; Cdk5rap2	14-3-3 protein theta OS=Mus musculus GN=Ywhaq PE=1 SV=1	1.323	2789.59	2107.86	1.53	9.9	2832.86	2788.65	2747.27	2236.98	1867.03	2219.57	0.631	0.054	0.00518634	17.545	15.9184
Q61233	Lcp1	Plastin-2 OS=Mus musculus GN=Lcp1 PE=1 SV=4	1.584	61947	39095.8	8.29	12.85	67713.2	57877.6	60250.1	38981.8	34129.8	44175.8	0.998	0	0.00529071	17.659	8.45295
Q6IRU2	Tpm4	Tropomyosin alpha-4 chain OS=Mus musculus GN=Tpm4 PE=1 SV=3	2.369	104684	44181.9	13.76	28.18	121221	94914.5	97915.9	57192	32375.7	42978.1	0.93	0.008	0.00531199	9.465	10.0806
P50516	Atp6v1a	V-type proton ATPase catalytic subunit A OS=Mus musculus GN=Atp6v1a PE=1 SV=2	1.346	30069.3	22339.9	5.64	7.8	31300.4	28133.5	30774	20328.9	23260.9	23429.8	0.366	0.122	0.00531996	8.605	5.02431
P60122	Ruvbl1	RuvB-like 1 OS=Mus musculus GN=Ruvbl1 PE=1 SV=1	1.366	11210.3	8207.86	5.59	8.77	11933.8	10831.7	10865.2	8498.35	7388.16	8737.08	0.721	0.037	0.00551345	14.041	9.64912
Q9WTI7	Myo1c	Unconventional myosin-Ic OS=Mus musculus GN=Myo1c PE=1 SV=2	1.33	24532	18444.1	1.2	10.39	24495.1	24257.2	24843.6	17269.7	17408.2	20654.4	0.956	0.005	0.00553992	10.41	2.16369
P42225	Stat1	Signal transducer and activator of transcription 1 OS=Mus musculus GN=Stat1 PE=1 SV=1	1.847	27095.2	14666	2.37	26.72	27317.4	27596.1	26372.1	13223.1	11672.5	19102.3	0.788	0.025	0.00561507	6.966	3.73832
Q91X72	Hpx	Hemopexin OS=Mus musculus GN=Hpx PE=1 SV=2	1.828	253449	138677	13.24	11.19	287860	220841	251648	150964	121245	143823	1	0	0.00577374	22.52	13.4783
Q5FW57	Gm4952	Glycine N-acyltransferase-like protein OS=Mus musculus GN=Gm4952 PE=1 SV=3	0.613	4888.99	7978.13	11.63	10.54	4346.58	4840.18	5480.21	7901.08	7178.68	8854.64	1	0	0.00620062	15.659	25.3378
P39061	Col18a1	Collagen alpha-1(XVIII) chain OS=Mus musculus GN=Col18a1 PE=1 SV=4	1.492	27147.5	18197.5	9.09	8.8	28720.4	24303.7	28418.4	16464.2	18504.3	19624.1	0.382	0.117	0.00621535	8.212	1.63472
P31725	S100a9	Protein S100-A9 OS=Mus musculus GN=S100a9 PE=1 SV=3	4.853	27795.6	5727.67	25.62	31.32	36019.2	23582.7	23784.8	7749.1	5108.35	4325.55	0.99	0.001	0.00649859	17.572	23.0088
O55222	Ilk	Integrin-linked protein kinase OS=Mus musculus GN=Ilk PE=1 SV=2	1.448	12250.9	8459.22	1.59	14.77	12248.2	12447.5	12057.1	8168.59	7380.98	9828.09	0.475	0.084	0.00654138	6.178	5.30973
Q61147	Cp	Ceruloplasmin OS=Mus musculus GN=Cp PE=1 SV=2	1.488	39688.4	26663.9	10.71	3.7	39385.4	35597.8	44082	25991.5	27794.9	26205.2	1	0	0.00664922	27.279	7.63431
Q61207	Psap	Prosaposin OS=Mus musculus GN=Psap PE=1 SV=2	1.628	373554	229522	12.92	0.62	319148	390331	411184	230180	227877	230510	0.996	0.001	0.006664	20.083	7.54039
Q9JLQ0	Cd2ap	CD2-associated protein OS=Mus musculus GN=Cd2ap PE=1 SV=3	1.319	28081.7	21295.5	6.33	6.72	29853.9	28093.1	26298.1	20483.7	22948.7	20454.2	0.185	0.214	0.00674899	7.596	3.61068
P68369	Tuba1a	Tubulin alpha-1A chain OS=Mus musculus GN=Tuba1a PE=1 SV=1	1.438	338990	235760	7.35	10.31	367607	327282	322080	224406	219214	263661	0.352	0.13	0.00680622	56.711	20.6208
P68373	Tuba1c	Tubulin alpha-1C chain OS=Mus musculus GN=Tuba1c PE=1 SV=1	1.438	338990	235760	7.35	10.31	367607	327282	322080	224406	219214	263661	0.253	0.177	0.00680622	56.711	20.7127
P05214	Tuba3b; Tuba3a	Tubulin alpha-3 chain OS=Mus musculus GN=Tuba3a PE=1 SV=1	1.438	338990	235760	7.35	10.31	367607	327282	322080	224406	219214	263661	0.334	0.137	0.00680622	56.711	20.6667
P62962	Pfn1	Profilin-1 OS=Mus musculus GN=Pfn1 PE=1 SV=2	1.426	325109	227955	9.56	4.62	359039	318282	298004	238266	217233	228365	1	0	0.00684988	32.489	55.7143
Q80UG5	Sept9	Septin-9 OS=Mus musculus GN=Sept9 PE=1 SV=1	1.304	89114.5	68316.5	7.75	1.86	95886.2	82073.9	89383.5	66995.1	69532.4	68421.9	0.956	0.005	0.00685254	15.827	8.4048
P53810	Pitpna	Phosphatidylinositol transfer protein alpha isoform OS=Mus musculus GN=Pitpna PE=1 SV=2	1.215	63544.1	52289.5	3.31	6.15	61373.5	63681.2	65577.6	49693.8	51284.7	55890.1	0.911	0.01	0.00713512	13.286	15.1292
P70333	Hnrnph2	Heterogeneous nuclear ribonucleoprotein H2 OS=Mus musculus GN=Hnrnph2 PE=1 SV=1	1.357	8500.01	6261.53	2.37	11.86	8308.03	8709.92	8482.07	5627.08	6079.03	7078.47	0.967	0.003	0.00729177	19.349	15.3675
O08553	Dpysl2	Dihydropyrimidinase-related protein 2 OS=Mus musculus GN=Dpysl2 PE=1 SV=2	1.788	102130	57135.4	13.54	13.01	115342	87765	103283	58226.7	49217.1	63962.4	0.963	0.003	0.0076782	13.84	8.74126
Q8BTM8	Flna	Filamin-A OS=Mus musculus GN=Flna PE=1 SV=5	3.254	42662.8	13109	24.24	14.73	51993.1	44450.3	31545.1	14249.9	10880.2	14196.8	0.999	0	0.00824191	15.684	1.88893
P63101	Ywhaz	14-3-3 protein zeta/delta OS=Mus musculus GN=Ywhaz PE=1 SV=1	1.319	234523	177854	7.07	6.58	252836	230207	220525	183695	185489	164379	0.996	0	0.00842564	27.172	25.7143
Q9DCD0	Pgd	6-phosphogluconate dehydrogenase, decarboxylating OS=Mus musculus GN=Pgd PE=1 SV=3	1.317	16200.8	12299.2	8.08	3.99	17059	14694.7	16848.8	12177.6	11880.4	12839.6	1	0	0.00843077	24.536	10.559
Q8VCI0	Plbd1	Phospholipase B-like 1 OS=Mus musculus GN=Plbd1 PE=1 SV=1	1.562	14210.6	9098.8	10.58	11.81	13114.1	15924.2	13593.4	8819.78	8191.21	10285.4	0.504	0.079	0.00870266	12.457	5.27273
P41216	Acsl1	Long-chain-fatty-acid--CoA ligase 1 OS=Mus musculus GN=Acsl1 PE=1 SV=2	0.71	656878	924682	8.49	8.57	592529	687900	690204	875275	1.01614e+06	882633	1	0	0.00873752	80.993	31.0443
Q6XVG2	Cyp2c54	Cytochrome P450 2C54 OS=Mus musculus GN=Cyp2c54 PE=1 SV=1	0.691	1214.66	1757.47	4.36	10.79	1161.95	1214.16	1267.86	1889.98	1540.26	1842.17	0.988	0.001	0.00880482	52.707	22.2449
Q02788	Col6a2	Collagen alpha-2(VI) chain OS=Mus musculus GN=Col6a2 PE=1 SV=3	1.621	4908.3	3028.47	12.03	11.56	5533.59	4360.1	4831.2	2967.13	3405.23	2713.05	0.719	0.039	0.00901978	6.009	2.03095
Q8R0W0	Eppk1	Epiplakin OS=Mus musculus GN=Eppk1 PE=1 SV=2	1.98	11543.3	5830.33	17.77	6.97	13910.7	10403.2	10315.9	6014.62	5364.33	6112.03	0.187	0.212	0.00908271	10.801	1.32865
Q9QYR9	Acot2	Acyl-coenzyme A thioesterase 2, mitochondrial OS=Mus musculus GN=Acot2 PE=1 SV=2	0.594	16234.4	27333.2	13.43	12.56	14017.4	16310.3	18375.5	30870.4	24013.9	27115.3	0.89	0.012	0.00912666	22.713	9.49227
O55137	Acot1	Acyl-coenzyme A thioesterase 1 OS=Mus musculus GN=Acot1 PE=1 SV=1	0.594	16234.4	27333.2	13.43	12.56	14017.4	16310.3	18375.5	30870.4	24013.9	27115.3	0.35	0.131	0.00912666	28.618	13.3652
Q9WV32	Arpc1b	Actin-related protein 2/3 complex subunit 1B OS=Mus musculus GN=Arpc1b PE=1 SV=4	1.462	124560	85172.4	9.18	10.51	133867	128019	111795	94577.8	84183	76756.2	0.943	0.006	0.00932473	11.77	9.94624
P43275	Hist1h1a	Histone H1.1 OS=Mus musculus GN=Hist1h1a PE=1 SV=2	1.993	114173	57282.4	13.45	25.72	96714.8	120199	125605	47638	74241.8	49967.6	0.892	0.011	0.00980823	19.063	17.8404
P19639	Gstm3	Glutathione S-transferase Mu 3 OS=Mus musculus GN=Gstm3 PE=1 SV=2	2.186	14273.5	6529.58	19.02	15.56	17324	13371.7	12124.8	6752.04	5420.8	7415.89	0.983	0.002	0.00982331	34.949	46.789
Q99JY9	Actr3	Actin-related protein 3 OS=Mus musculus GN=Actr3 PE=1 SV=3	1.246	63747	51157.5	5.83	5.71	66054.7	59457.3	65728.9	54369.8	50441.3	48661.4	1	0	0.00994432	19.52	13.1579
P06909	Cfh	Complement factor H OS=Mus musculus GN=Cfh PE=1 SV=2	1.311	14119.8	10769.3	6.99	7.45	13236.6	13938.4	15184.3	9997.74	10711.8	11598.3	0.841	0.015	0.0102985	8.813	1.86386
P58044	Idi1; LOC102635781; Gm38481	Isopentenyl-diphosphate Delta-isomerase 1 OS=Mus musculus GN=Idi1 PE=1 SV=1	1.379	65203.3	47278.1	8.08	9.12	70213.1	65690.1	59706.7	52122.1	45847.6	43864.6	0.8	0.022	0.010338	14.445	14.0969
O35660	Gstm6	Glutathione S-transferase Mu 6 OS=Mus musculus GN=Gstm6 PE=1 SV=4	1.353	99072	73246.7	6.56	10.07	104922	100222	92072.3	75810.9	64932.1	78997.1	0.593	0.061	0.0104193	20.25	18.8073
P10605	Ctsb	Cathepsin B OS=Mus musculus GN=Ctsb PE=1 SV=2	1.335	29036.8	21754.1	7.99	6.99	26744.3	31383.2	28982.8	22726.1	20000.5	22535.7	1	0	0.0104456	24.474	20.059
P10649	Gstm1	Glutathione S-transferase Mu 1 OS=Mus musculus GN=Gstm1 PE=1 SV=2	1.376	714993	519743	9.46	6.25	781065	718005	645907	493491	509647	556091	1	0	0.0107636	54.025	50
O35639	Anxa3	Annexin A3 OS=Mus musculus GN=Anxa3 PE=1 SV=4	1.637	20892.6	12761.7	14.49	6.55	24106.1	18095.8	20475.9	12727.7	13614.5	11942.8	0.814	0.018	0.0109488	5.768	7.12074
sp		P00883 ALDOA_RABIT	1.61	226840	140899	14.55	2.44	262840	197987	219693	144853	139185	138659	0.564	0.065	0.0109489	23.099	16.6667
P04117	Fabp4	Fatty acid-binding protein, adipocyte OS=Mus musculus GN=Fabp4 PE=1 SV=3	2.581	168994	65470.6	23.47	7.97	200440	124424	182118	67653.2	69241.6	59517	0.813	0.019	0.0109786	6.478	14.3939
P05064	Aldoa	Fructose-bisphosphate aldolase A OS=Mus musculus GN=Aldoa PE=1 SV=2	1.608	228509	142111	14.6	2.67	264887	199313	221328	146483	139796	140055	0.997	0	0.011198	33.274	26.3736
P68510	Ywhah	14-3-3 protein eta OS=Mus musculus GN=Ywhah PE=1 SV=2	1.568	15224.8	9707.98	10.64	14.93	16962.3	13757.6	14954.6	9178.46	8597.87	11347.6	0.79	0.024	0.0117187	17.113	22.3577
Q00623	Apoa1	Apolipoprotein A-I OS=Mus musculus GN=Apoa1 PE=1 SV=2	1.496	130326	87087.4	9.77	13.18	143603	118216	129159	93323	73838.5	94100.8	1	0	0.0119854	60.01	44.3182
Q9JIK5	Ddx21	Nucleolar RNA helicase 2 OS=Mus musculus GN=Ddx21 PE=1 SV=3	1.357	9515.6	7009.76	3.93	13.21	9901.52	9490.01	9155.28	7983.25	6140.86	6905.17	0.628	0.055	0.0121779	9.48	2.93772
Q8BP47	Nars	Asparagine--tRNA ligase, cytoplasmic OS=Mus musculus GN=Nars PE=1 SV=2	1.233	15869	12870.4	1.46	9.14	15809.8	16124.6	15672.6	11566.9	13193.8	13850.6	0.988	0.001	0.0123107	7.911	6.61896
P07724	Alb	Serum albumin OS=Mus musculus GN=Alb PE=1 SV=3	1.593	3.99288e+06	2.50729e+06	8.2	19.79	4.1672e+06	3.61528e+06	4.19615e+06	2.55587e+06	1.98871e+06	2.9773e+06	1	0	0.0123562	162.16	51.4803
P11679	Krt8	Keratin, type II cytoskeletal 8 OS=Mus musculus GN=Krt8 PE=1 SV=4	1.347	827931	614547	6.17	11.15	886659	803091	794044	587407	692491	563744	1	0	0.0124016	72.565	35.9184
Q62318	Trim28	Transcription intermediary factor 1-beta OS=Mus musculus GN=Trim28 PE=1 SV=3	1.431	6995.35	4888.04	11.62	4.86	7849.65	6905.48	6230.93	4906.12	5116.05	4641.95	0.16	0.229	0.0125577	5.882	2.15827
P55050	Fabp2	Fatty acid-binding protein, intestinal OS=Mus musculus GN=Fabp2 PE=1 SV=2	0.692	28606.6	41359.9	1.25	12.6	28788.9	28837	28194	47120.9	39986.5	36972.2	0.941	0.007	0.0133884	6.283	12.8788
P70168	Kpnb1	Importin subunit beta-1 OS=Mus musculus GN=Kpnb1 PE=1 SV=2	1.245	33726.9	27098.3	3.92	8.78	34961.5	33884.4	32334.7	24420.5	27907.7	28966.7	1	0	0.0134781	18.986	5.3653
P47757	Capzb	F-actin-capping protein subunit beta OS=Mus musculus GN=Capzb PE=1 SV=3	1.31	185830	141831	6.05	10.15	194781	189499	173210	137380	130185	157929	0.82	0.018	0.0140118	8.7	8.66426
P48036	Anxa5	Annexin A5 OS=Mus musculus GN=Anxa5 PE=1 SV=1	1.693	547969	323589	16.64	6.97	641050	458869	543986	330012	298521	342235	1	0	0.0143924	39.931	27.8997
Q921I1	Trf	Serotransferrin OS=Mus musculus GN=Tf PE=1 SV=1	1.345	1.14876e+06	854326	9.73	6.56	1.22616e+06	1.02062e+06	1.19951e+06	821973	919057	821948	1	0	0.015118	81.012	22.9555
Q9JHJ0	Tmod3	Tropomodulin-3 OS=Mus musculus GN=Tmod3 PE=1 SV=1	1.212	28255.5	23310.9	1.04	8.93	28546.4	28263.7	27956.2	21532.3	22799.5	25600.8	0.164	0.227	0.0151858	7.419	5.39773
Q63880	Ces3a	Carboxylesterase 3A OS=Mus musculus GN=Ces3a PE=1 SV=2	0.767	200140	261065	2.79	9.71	194239	205354	200826	239347	288939	254910	0.944	0.006	0.0153077	24.237	12.0841
P17751	Tpi1	Triosephosphate isomerase OS=Mus musculus GN=Tpi1 PE=1 SV=4	1.229	851404	692541	0.88	9.96	860068	847082	847064	616911	751895	708817	1	0	0.0165744	68.948	41.1371
Q61646	Hp	Haptoglobin OS=Mus musculus GN=Hp PE=1 SV=1	1.857	132231	71206.9	19.51	9.54	112715	161479	122498	72335.9	77367.9	63916.9	0.999	0	0.0166505	22.673	18.1556
Q93092	Taldo1	Transaldolase OS=Mus musculus GN=Taldo1 PE=1 SV=2	1.275	421101	330229	1.44	11.9	425400	423733	414168	303845	311448	375394	1	0	0.016701	23.549	17.5074
sp		P08758 ANXA5_HUMAN	1.714	401818	234438	17.85	7.98	475261	331978	398216	241512	213234	248568	0.369	0.121	0.0173638	26.17	15.3605
P15105	Glul	Glutamine synthetase OS=Mus musculus GN=Glul PE=1 SV=6	0.603	357217	592544	4.82	17.43	354154	341745	375753	613653	480336	683645	1	0	0.0176505	43.164	31.3673
Q921F2	Tardbp	TAR DNA-binding protein 43 OS=Mus musculus GN=Tardbp PE=1 SV=1	1.242	42067.2	33861.9	5.39	8.45	40976.8	44672.7	40552.1	32136.8	32282.2	37166.6	0.862	0.013	0.0176574	9.617	5.07246
P35492	Hal	Histidine ammonia-lyase OS=Mus musculus GN=Hal PE=1 SV=1	0.744	195597	262812	8.56	9.43	188265	214766	183761	285922	236624	265891	1	0	0.0176799	54.736	20.5479
Q99JI6	Rap1b	Ras-related protein Rap-1b OS=Mus musculus GN=Rap1b PE=1 SV=2	1.645	2139.09	1300.22	15.48	13.44	2495.42	2080.99	1840.84	1164.27	1239.07	1497.33	0.911	0.01	0.0178321	22.32	33.1522
P52760	Hrsp12; Rida	Ribonuclease UK114 OS=Mus musculus GN=Hrsp12 PE=1 SV=3	0.782	152225	194586	1.92	9.69	151457	155461	149757	187597	215933	180228	1	0	0.018362	45.373	52.5926
Q9ERK4	Cse1l	Exportin-2 OS=Mus musculus GN=Cse1l PE=1 SV=1	0.763	454.062	594.739	6.93	6.02	489.644	442.531	430.012	620.067		569.41	0.535	0.07	0.018492	10.988	2.98661
Q8QZR1	Tat	Tyrosine aminotransferase OS=Mus musculus GN=Tat PE=1 SV=1	2.183	23348.6	10694.1	12.27	47.29	22858.7	20760.7	26426.2	8700.86	6936.88	16444.5	0.952	0.005	0.0195872	9.314	5.28634
P05784	Krt18	Keratin, type I cytoskeletal 18 OS=Mus musculus GN=Krt18 PE=1 SV=5	1.263	957957	758602	6.31	9.43	995213	888213	990445	756580	831149	688077	1	0	0.0210885	62.861	36.1702
P21981	Tgm2	Protein-glutamine gamma-glutamyltransferase 2 OS=Mus musculus GN=Tgm2 PE=1 SV=4	1.453	141461	97333.6	9.8	15.93	156476	129138	138769	114968	91214.7	85818.8	1	0	0.0213154	43.785	16.4723
Q9QXK3	Copg2	Coatomer subunit gamma-2 OS=Mus musculus GN=Copg2 PE=1 SV=1	1.241	17197.4	13853.1	5.49	9.23	16163.5	18015.8	17413	12793.2	13491.9	15274.1	0.523	0.074	0.0219189	12.274	4.70723
P97501	Fmo3	Dimethylaniline monooxygenase [N-oxide-forming] 3 OS=Mus musculus GN=Fmo3 PE=1 SV=1	0.533	310753	583072	36.05	11.53	437014	272029	223217	558587	659094	531534	1	0	0.0225534	45.598	27.9026
P54071	Idh2	Isocitrate dehydrogenase [NADP], mitochondrial OS=Mus musculus GN=Idh2 PE=1 SV=3	1.274	566623	444702	4.03	12.24	543917	589611	566342	398696	430589	504822	1	0	0.0232497	47.666	26.1062
Q91V92	Acly	ATP-citrate synthase OS=Mus musculus GN=Acly PE=1 SV=1	1.275	579558	454417	6.61	10.46	619018	577122	542534	506104	444539	412609	1	0	0.0237737	95.91	23.648
P56657	Cyp2c40	Cytochrome P450 2C40 OS=Mus musculus GN=Cyp2c40 PE=1 SV=2	0.748	644805	861819	10.07	9.78	702234	657864	574318	828296	957702	799460	1	0	0.0241739	63.367	25.8656
P14733	Lmnb1	Lamin-B1 OS=Mus musculus GN=Lmnb1 PE=1 SV=3	1.38	9609.4	6963.41	4.17	18.21	9422.26	9336.63	10069.3	5754.06	8282.44	6853.71	0.993	0.001	0.0261247	25.4	7.65306
P62880	Gnb2	Guanine nucleotide-binding protein G(I)/G(S)/G(T) subunit beta-2 OS=Mus musculus GN=Gnb2 PE=1 SV=3	1.278	22707.3	17764.9	9.23	7.78	25126.1	21453.1	21542.7	19005.3	16274	18015.4	0.921	0.009	0.0270279	23.506	16.4706
P19157	Gstp1	Glutathione S-transferase P 1 OS=Mus musculus GN=Gstp1 PE=1 SV=2	1.298	198324	152753	9.17	9.71	211179	177508	206284	147455	169513	141292	0.959	0.004	0.0282496	15.043	19.0476
Q4KML4	3110003A17Rik; Abracl	Costars family protein ABRACL OS=Mus musculus GN=Abracl PE=1 SV=1	1.553	1621.08	1043.72	12.49	20.91	1829.17	1424.66	1609.41	1267.64	831.541	1031.97	0.321	0.144	0.0283427	4.867	30.8642
Q61879	Myh10	Myosin-10 OS=Mus musculus GN=Myh10 PE=1 SV=2	1.863	1032.19	553.912	15.3	9.17	872.355	1036.16	1188.05	589.834	517.99		0.191	0.208	0.0286984	23.313	3.69433
Q63836	Selenbp2	Selenium-binding protein 2 OS=Mus musculus GN=Selenbp2 PE=1 SV=2	2.405	11108.7	4618.07	29.28	19.33	14559.9	10667.3	8099.05	5425.8	3659.99	4768.41	0.998	0	0.0290291	69.456	38.5593
P21107	Tpm3	Tropomyosin alpha-3 chain OS=Mus musculus GN=Tpm3 PE=1 SV=3	2.04	1634.22	801.104	9.21	51.05	1697.97	1742.3	1462.39	1258.42	470.548	674.341	0.992	0.001	0.0296107	10.23	8.07018
Q61838	Pzp	Pregnancy zone protein OS=Mus musculus GN=Pzp PE=1 SV=3	1.349	315100	233647	8.8	14.11	341383	286112	317806	240966	197629	262344	1	0	0.0306619	70.038	14.8495
P47740	Aldh3a2	Fatty aldehyde dehydrogenase OS=Mus musculus GN=Aldh3a2 PE=1 SV=2	0.59	180948	306535	16.88	19.29	175439	153530	213874	260586	373231	285787	1	0	0.030823	35.828	23.5537
Q9WTP6	Ak2	Adenylate kinase 2, mitochondrial OS=Mus musculus GN=Ak2 PE=1 SV=5	0.787	596439	757825	8.72	9.05	583512	552107	653699	705350	835386	732739	1	0	0.0314238	34.593	35.1464
Q8CC88	Vwa8	von Willebrand factor A domain-containing protein 8 OS=Mus musculus GN=Vwa8 PE=1 SV=2	0.763	86631.6	113584	12.57	8.28	76344.3	85508.8	98041.6	117846	102804	120102	1	0	0.0315505	36.252	4.93438
Q00896	Serpina1c	Alpha-1-antitrypsin 1-3 OS=Mus musculus GN=Serpina1c PE=1 SV=2	1.341	61831.5	46111.2	5.5	16.79	59681.9	65752.8	60059.8	45574.3	38651.7	54107.5	0.244	0.18	0.0322809	14.324	6.31068
P07758	Serpina1a	Alpha-1-antitrypsin 1-1 OS=Mus musculus GN=Serpina1a PE=1 SV=4	1.341	61831.5	46111.2	5.5	16.79	59681.9	65752.8	60059.8	45574.3	38651.7	54107.5	0.215	0.197	0.0322809	18.345	7.99031
Q9WUR2	Eci2	Enoyl-CoA delta isomerase 2, mitochondrial OS=Mus musculus GN=Eci2 PE=1 SV=2	0.767	148924	194091	5.5	12.04	140069	156210	150492	214765	168735	198773	1	0	0.0341996	44.411	26.8542
P68433	Hist1h3i; Hist1h3a; Hist1h3g; Hist1h3h	Histone H3.1 OS=Mus musculus GN=Hist1h3a PE=1 SV=2	1.397	330814	236811	2.21	21.57	333485	322544	336412	214956	295176	200300	0.545	0.068	0.0343243	20.333	32.3529
P84228	Hist1h3d; Hist1h3f; Hist2h3c1; Hist2h3b; Hist2h3c2; Hist1h3c; Hist1h3e; Hist1h3b	Histone H3.2 OS=Mus musculus GN=Hist1h3b PE=1 SV=2	1.397	330814	236811	2.21	21.57	333485	322544	336412	214956	295176	200300	0.545	0.068	0.0343243	20.333	32.3529
O55131	Sept7	Septin-7 OS=Mus musculus GN=Sept7 PE=1 SV=1	1.345	21794.2	16201.1	12.31	9.26	20550.5	19957.8	24874.3	14835.3	15960.9	17807	0.991	0.001	0.0344916	9.64	6.19266
P22892	Ap1g1	AP-1 complex subunit gamma-1 OS=Mus musculus GN=Ap1g1 PE=1 SV=3	1.21	19734.9	16316.4	7.49	7.12	19819.4	21168.7	18216.5	17625.9	15914.4	15409	0.948	0.006	0.034531	15.478	5.10949
P46425	Gstp2	Glutathione S-transferase P 2 OS=Mus musculus GN=Gstp2 PE=1 SV=2	1.303	186975	143523	10.33	10.07	199185	164713	197027	135676	160199	134695	0.129	0.242	0.0355053	7.752	12.8571
Q3B7Z2	Osbp	Oxysterol-binding protein 1 OS=Mus musculus GN=Osbp PE=1 SV=3	1.246	46383.9	37239.9	1.36	13.56	45698.5	46507.8	46945.6	31408.9	40089.8	40221	0.186	0.212	0.0358112	7.213	2.6087
Q9DCP2	Slc38a3	Sodium-coupled neutral amino acid transporter 3 OS=Mus musculus GN=Slc38a3 PE=1 SV=1	1.296	37904.2	29240.3	11.8	6.2	36893.1	34022.3	42797.2	27815.5	31278.9	28626.5	0.594	0.06	0.0359079	10.284	7.12871
Q9CY64	Blvra	Biliverdin reductase A OS=Mus musculus GN=Blvra PE=1 SV=1	1.323	1491.36	1127.42	11.34	10.26	1619.04	1299.53	1555.51	1008.55	1134.2	1239.5	0.321	0.144	0.0370518	6.771	7.45763
Q99L20	Gstt3	Glutathione S-transferase theta-3 OS=Mus musculus GN=Gstt3 PE=1 SV=1	0.799	5324.12	6664.36	1.15	11.3	5269.32	5390.01	5313.04	6769.07	5864.16	7359.85	1	0	0.0372422	21.952	31.1203
O70492	Snx3	Sorting nexin-3 OS=Mus musculus GN=Snx3 PE=1 SV=3	1.261	152024	120597	8.22	10.55	164543	139556	151974	108068	133515	120209	0.759	0.029	0.0379543	8.158	12.3457
Q61990	Pcbp2	Poly(rC)-binding protein 2 OS=Mus musculus GN=Pcbp2 PE=1 SV=1	1.202	72782.2	60563.9	6.42	8.61	78094.7	70945.5	69306.3	60013.3	55646.9	66031.4	0.98	0.002	0.0390688	32.259	27.9006
P16015	Car3	Carbonic anhydrase 3 OS=Mus musculus GN=Ca3 PE=1 SV=3	0.685	118455	172874	15.96	14.39	108555	140258	106552	201218	162777	154627	1	0	0.0393173	66.012	63.4615
O89020	Afm	Afamin OS=Mus musculus GN=Afm PE=1 SV=2	1.382	64911	46971.3	10.6	17.42	72619.8	59378.7	62734.5	52823.1	37620.1	50470.7	0.721	0.036	0.0438653	10.95	4.93421
Q9D1L0	Chchd2	Coiled-coil-helix-coiled-coil-helix domain-containing protein 2 OS=Mus musculus GN=Chchd2 PE=2 SV=1	0.609	5814.88	9546.75	3.77	23.24	6056.3	5627.76	5760.57	9603.13	11736.3	7300.78	0.423	0.094	0.0441319	9.479	15.0327
Q8BWQ1	Ugt2a3	UDP-glucuronosyltransferase 2A3 OS=Mus musculus GN=Ugt2a3 PE=1 SV=1	0.768	307122	400131	6.99	12.84	290980	298896	331492	380903	458368	361123	1	0	0.0444654	17.739	9.73783
P06728	Apoa4	Apolipoprotein A-IV OS=Mus musculus GN=Apoa4 PE=1 SV=3	1.348	21504.9	15957.7	10.56	15.27	21829.5	19089	23596.3	14085.7	15074.2	18713.2	0.987	0.001	0.0448202	17.949	11.1392
Q01279	Egfr	Epidermal growth factor receptor OS=Mus musculus GN=Egfr PE=1 SV=1	1.369	357962	261494	15.19	7.76	383029	395297	295560	238199	275400	270883	1	0	0.0450966	45.375	9.83471
P63001	Rac1	Ras-related C3 botulinum toxin substrate 1 OS=Mus musculus GN=Rac1 PE=1 SV=1	1.357	43047.1	31714.3	9.6	17.19	46135.9	38351.5	44653.8	30907.8	26711.4	37523.8	0.95	0.005	0.0455018	26.834	28.125
Q8C650	Sept10	Septin-10 OS=Mus musculus GN=Sept10 PE=1 SV=1	1.293	20121.8	15564.1	8.53	13.95	21453.8	18185.4	20726.3	15909	13241.5	17541.6	0.394	0.113	0.0462565	9.469	4.86726
Q64459	Cyp3a11	Cytochrome P450 3A11 OS=Mus musculus GN=Cyp3a11 PE=1 SV=1	1.283	153631	119740	12.85	4.89	152367	173975	134550	112998	123491	122732	0.996	0	0.0463676	23.984	9.52381
Q9QXG4	Acss2	Acetyl-coenzyme A synthetase, cytoplasmic OS=Mus musculus GN=Acss2 PE=1 SV=2	1.358	392602	289074	13.16	12.43	448884	381644	347277	329495	260787	276941	1	0	0.0464476	30.184	12.5535
P51855	Gss	Glutathione synthetase OS=Mus musculus GN=Gss PE=1 SV=1	1.203	57956.4	48179	5.91	10.23	54412.3	58210.2	61246.6	52956.4	43108.4	48472.2	1	0	0.0477753	8.046	5.48523
Q9DAK9	Phpt1	14 kDa phosphohistidine phosphatase OS=Mus musculus GN=Phpt1 PE=1 SV=1	1.851	1365.04	737.651	10.88	48.21	1497.06	1204.31	1393.75	1019.3	337.985	855.674	0.321	0.149	0.0478497	6.833	16.9355
P17717	Ugt2b5	UDP-glucuronosyltransferase 2B17 OS=Mus musculus GN=Ugt2b17 PE=1 SV=1	0.616	6562.43	10657.7	6.52	23.27	6258.08	7051.36	6377.85	12422.4	11729.3	7821.55	0.999	0	0.047925	9.965	7.35849
P27046	Man2a1	Alpha-mannosidase 2 OS=Mus musculus GN=Man2a1 PE=1 SV=2	1.262	33117.1	26234.8	9.68	10.57	31747.2	36781.1	30823	29379.9	25180.3	24144.2	0.997	0	0.0482151	16.594	3.91304
O08601	Mttp	Microsomal triglyceride transfer protein large subunit OS=Mus musculus GN=Mttp PE=1 SV=2	0.774	373748	482748	3.99	13.62	356564	381279	383401	467433	554793	426019	1	0	0.0487781	86.456	24.2729
Q9WU78	Pdcd6ip	Programmed cell death 6-interacting protein OS=Mus musculus GN=Pdcd6ip PE=1 SV=3	1.21	37754.2	31205.9	8.7	7.62	41147.8	37521	34593.8	33952.1	29800.1	29865.7	1	0	0.048932	7.919	3.22209
O70400	Pdlim1	PDZ and LIM domain protein 1 OS=Mus musculus GN=Pdlim1 PE=1 SV=4	1.592	93007.6	58425.9	21.36	13.77	114810	75937	88275.7	56414.1	51577.8	67285.7	0.799	0.023	0.0490673	11.898	7.33945
P22599	Serpina1b	Alpha-1-antitrypsin 1-2 OS=Mus musculus GN=Serpina1b PE=1 SV=2	1.27	102356	80625.2	5.53	15.18	95815.2	105695	105558	75491.1	71788.6	94596	0.84	0.015	0.0492765	22.533	9.92736
Q64464	Cyp3a13	Cytochrome P450 3A13 OS=Mus musculus GN=Cyp3a13 PE=1 SV=1	0.744	19297	25931.2	5.02	15.48	18193	19691.9	20006.1	30391.2	24796.3	22606.2	1	0	0.049701	25.408	14.9105
