# Supplementary material for: The lysosomal transporter MFSD1 is essential for liver homeostasis and critically depends on its accessory subunit GLMP
Source: eLife. 2019 Oct 29;8:e50025. doi: 10.7554/eLife.50025 (PMC6819133; doi:10.7554/eLife.50025)
Supplement: Supplementary file 2. — Full list of proteins identified and quantified in three replicates of wildtype and Mfsd1 KO mouse liver lysosome samples. Accession numbers, GenId's and normalized abundance for each protein in each replicate are given. [file elife-50025-supp2.xlsx]

## Sheet: Proteins
Master	Accession	Description	Contaminant	Exp. q-value	Sum PEP Score	Coverage	# Peptides	# PSMs	# Unique Peptides	# Protein Groups	# AAs	MW [kDa]	calc. pI	Found in Sample: [S7] F2: 126, Sample, 1, MFSD1 KO	Found in Sample: [S8] F2: 127, Sample, 2, MFSD1 KO	Found in Sample: [S9] F2: 128, Sample, 3, MFSD1 KO	Found in Sample: [S10] F2: 129, Sample, 1, WT	Found in Sample: [S11] F2: 130, Sample, 2, WT	Found in Sample: [S12] F2: 131, Sample, 3, WT	Found in Sample Group: 1, MFSD1 KO	Found in Sample Group: 2, MFSD1 KO	Found in Sample Group: 3, MFSD1 KO	Found in Sample Group: 1, WT	Found in Sample Group: 2, WT	Found in Sample Group: 3, WT	Modifications	Entrez Gene ID	Ensembl Gene ID	Gene ID	Chromosome	Biological Process	Cellular Component	Molecular Function	Pfam IDs	Abundance Ratio: (1, MFSD1 KO) / (1, WT)	Abundance Ratio: (2, MFSD1 KO) / (2, WT)	Abundance Ratio: (3, MFSD1 KO) / (3, WT)	Abundances (Normalized): F2: 126, Sample, 1, MFSD1 KO	Abundances (Normalized): F2: 127, Sample, 2, MFSD1 KO	Abundances (Normalized): F2: 128, Sample, 3, MFSD1 KO	Abundances (Normalized): F2: 129, Sample, 1, WT	Abundances (Normalized): F2: 130, Sample, 2, WT	Abundances (Normalized): F2: 131, Sample, 3, WT	Abundances Count: F2: 126, Sample, 1, MFSD1 KO	Abundances Count: F2: 127, Sample, 2, MFSD1 KO	Abundances Count: F2: 128, Sample, 3, MFSD1 KO	Abundances Count: F2: 129, Sample, 1, WT	Abundances Count: F2: 130, Sample, 2, WT	Abundances Count: F2: 131, Sample, 3, WT
Master Protein	Q9DC37	Major facilitator superfamily domain-containing protein 1 OS=Mus musculus GN=Mfsd1 PE=1 SV=1	FALSE	0	21.6554	7.11207	4	10	4	1	464	51.362	8.21	High	High	High	High	High	High	High	High	High	High	High	High		66868	ENSMUSG00000027775	Mfsd1	3	transport	membrane		Pf07690, Pf13347	0.119	0.124	0.138	14110	16910	18110	119100	136300	131000	3	2	3	3	3	3
Master Protein	Q9JHJ3	Glycosylated lysosomal membrane protein OS=Mus musculus GN=Glmp PE=1 SV=1	FALSE	0	56.5636	9.90099	3	44	3	1	404	43.776	6.14	High	High	High	High	High	High	High	High	High	High	High	High		56700	ENSMUSG00000001418	0610031J06Rik; Glmp	3	regulation of biological process;response to stimulus	cytosol;membrane;nucleus;vacuole	DNA binding	Pf15065	0.148	0.144	0.142	48340	50720	52210	327000	351600	366600	4	4	4	4	4	4
Master Protein	P01633	Ig kappa chain V19-17 OS=Mus musculus GN=Igk-V19-17 PE=1 SV=1	FALSE	0	11.4435	12.0805	2	13	2	1	149	16.423	6.92	High	High	High	High	High	High	High	High	High	High	High	High		667865		Igkv6-17	6	response to stimulus	membrane	protein binding	Pf07686	0.324	0.196	0.17	58300	64000	68570	180200	327300	402300	4	4	4	4	4	4
Master Protein	O35386	Phytanoyl-CoA dioxygenase, peroxisomal OS=Mus musculus GN=Phyh PE=1 SV=1	FALSE	0	14.4135	8.87574	2	3	2	1	338	38.582	7.53	High	High	High	High	High	High	High	High	High	High	High	High		16922	ENSMUSG00000026664	Phyh	2	metabolic process	mitochondrion	catalytic activity;metal ion binding;protein binding	Pf05721	0.084	0.237	0.702	422.6	904.6	977.9	5046	3818	1394	1	1	1	1	1	1
Master Protein	P01837	Ig kappa chain C region OS=Mus musculus PE=1 SV=1	FALSE	0	24.5129	28.3019	2	12	2	1	106	11.771	5.41	High	High	High	High	High	High	High	High	High	High	High	High		16071		Igkc	6	cell differentiation;cell organization and biogenesis;defense response;metabolic process;regulation of biological process;response to stimulus	membrane	metal ion binding;protein binding	Pf07654	0.335	0.376	0.228	19240	18300	26870	57370	48630	117700	2	2	2	2	2	2
Master Protein	Q9QXE0	2-hydroxyacyl-CoA lyase 1 OS=Mus musculus GN=Hacl1 PE=1 SV=2	FALSE	0	64.8059	20.3098	9	31	9	1	581	63.619	6.27	High	High	High	High	High	High	High	High	High	High	High	High		56794	ENSMUSG00000021884	Hacl1	14	cell organization and biogenesis;metabolic process		catalytic activity;metal ion binding;protein binding	Pf00205, Pf02775, Pf02776	0.186	0.438	0.744	30940	34900	23970	166100	79620	32210	8	8	8	8	8	6
Master Protein	P35564	Calnexin OS=Mus musculus GN=Canx PE=1 SV=1	FALSE	0	7.84852	2.87648	2	3	2	1	591	67.236	4.64	High	High	High	High	High	High	High	High	High	High	High	High		12330	ENSMUSG00000020368	Canx	11	metabolic process;transport	cytoplasm;endoplasmic reticulum;membrane;ribosome	metal ion binding;protein binding;RNA binding	Pf00262	0.22	0.251	0.802	36470	70700	80850	165500	281700	100800	2	2	2	2	2	2
Master Protein	Q99P30	Peroxisomal coenzyme A diphosphatase NUDT7 OS=Mus musculus GN=Nudt7 PE=1 SV=2	FALSE	0	6.1012	9.74576	2	3	2	1	236	26.84	6.34	High	High	High	High	High	High	High	High	High	High	High	High		67528	ENSMUSG00000031767	Nudt7	8	cell differentiation;metabolic process		catalytic activity;metal ion binding;protein binding;RNA binding	Pf00293	0.2	0.418	0.654	33250	38720	36570	166100	92660	55960	1	1	1	1	1	1
Master Protein	Q5XG73	Acyl-CoA-binding domain-containing protein 5 OS=Mus musculus GN=Acbd5 PE=1 SV=1	FALSE	0	22.7262	6.88976	3	5	3	1	508	56.578	5.41	High	High	High	High	High	High	High	High	High	High	High	High		74159	ENSMUSG00000026781	Acbd5	2	cell organization and biogenesis;metabolic process;transport	membrane;nucleus		Pf00887	0.222	0.34	0.801	2207	2685	2489	9935	7892	3106	1	1	1	1	1	1
Master Protein	Q9CRB3	5-hydroxyisourate hydrolase OS=Mus musculus GN=Urah PE=1 SV=1	FALSE	0	10.2788	35.5932	3	12	3	1	118	13.551	7.87	High	High	High	High	High	High	High	High	High	High	High	High	Acetyl [N-Term]	76974	ENSMUSG00000025481	1190003J15Rik; Urah	7	metabolic process	mitochondrion	catalytic activity	Pf00576	0.198	0.832	0.526	442700	624800	290300	2236000	750800	552300	2	2	2	2	2	2
Master Protein	Q64458	Cytochrome P450 2C29 OS=Mus musculus GN=Cyp2c29 PE=1 SV=2	FALSE	0	13.9949	12.2449	5	10	3	1	490	55.68	8.29	High	High	High	High	High	High	High	High	High	High	High	High		13095	ENSMUSG00000003053	Cyp2c29	19	metabolic process	endoplasmic reticulum;membrane	catalytic activity;metal ion binding	Pf00067	0.342	0.384	0.42	8901	17630	13200	26050	45910	31380	2	1	1	1	1	1
Master Protein	P97384	Annexin A11 OS=Mus musculus GN=Anxa11 PE=1 SV=2	FALSE	0	80.6619	30.6163	12	32	12	1	503	54.045	7.66	High	High	High	High	High	High	High	High	High	High	High	High		11744	ENSMUSG00000021866	Anxa11	14	cell division;response to stimulus;transport	cytoplasm;cytoskeleton;membrane;nucleus;vacuole	metal ion binding;protein binding;RNA binding	Pf00191	0.413	0.512	0.302	138200	185200	82960	334900	361900	275000	8	8	8	8	8	8
Master Protein	P24270	Catalase OS=Mus musculus GN=Cat PE=1 SV=4	FALSE	0	299.225	61.2903	38	215	38	1	527	59.758	7.88	High	High	High	High	High	High	High	High	High	High	High	High	Acetyl [N-Term]	12359	ENSMUSG00000027187	Cat	2	cell differentiation;cell organization and biogenesis;metabolic process;regulation of biological process;response to stimulus	cytosol;endoplasmic reticulum;Golgi;membrane;mitochondrion;vacuole	antioxidant activity;catalytic activity;metal ion binding;nucleotide binding;protein binding	Pf00199, Pf06628	0.252	0.497	0.904	3100000	4166000	3707000	12290000	8382000	4100000	35	34	38	39	38	34
Master Protein	O88844	Isocitrate dehydrogenase [NADP] cytoplasmic OS=Mus musculus GN=Idh1 PE=1 SV=2	FALSE	0	25.9407	17.8744	5	6	5	1	414	46.644	7.17	High	High	High	High	High	High	High	High	High	High	High	High		15926	ENSMUSG00000025950	Idh1	1	metabolic process;regulation of biological process;response to stimulus	cytoplasm;cytosol;mitochondrion	catalytic activity;metal ion binding;nucleotide binding;protein binding	Pf00180, Pf01960	0.201	0.901	0.586	514.5	1080	455.8	2558	1199	778.3	1	1	1	2	1	1
None	Q921H8	3-ketoacyl-CoA thiolase A, peroxisomal OS=Mus musculus GN=Acaa1a PE=1 SV=1	FALSE	0	36.7907	10.3774	4	36	4	1	424	43.926	8.44	High	High	High	High	High	High	High	High	High	High	High	High		113868	ENSMUSG00000036138	Acaa1a	9	metabolic process	membrane;mitochondrion	catalytic activity	Pf00108, Pf02803, Pf08541	0.239	0.474	1.137	196000	281300	285300	821400	594000	251000	4	4	4	4	4	4
Master Protein	Q8VCH0	3-ketoacyl-CoA thiolase B, peroxisomal OS=Mus musculus GN=Acaa1b PE=1 SV=1	FALSE	0	68.0347	24.2925	8	42	8	1	424	43.968	8.51	High	High	High	High	High	High	High	High	High	High	High	High		235674	ENSMUSG00000010651	Acaa1b	9	metabolic process	mitochondrion	catalytic activity	Pf00108, Pf02803, Pf08541	0.243	0.478	1.138	205600	291900	296500	846100	610900	260600	8	8	8	8	8	8
Master Protein	P06330	Ig heavy chain V region AC38 205.12 OS=Mus musculus PE=1 SV=1	FALSE	0	13.3068	17.7966	2	10	1	1	118	12.926	7.11	High	High	High	High	High	High	High	High	High	High	High	High		380820		IghmAC38.205.12	12			protein binding	Pf00047, Pf07686	0.516	0.402	0.48	34890	35310	53070	67560	87940	110500	1	1	1	1	1	1
None	sp	P04040 CATA_HUMAN	TRUE	0	54.1428	15.5894	9	34	9	1	526	59.588	7.39	High	High	High	High	High	High	High	High	High	High	High	High										0.265	0.533	0.973	411900	527000	500000	1555000	989400	513900	6	7	7	8	8	7
Master Protein	Q9QXD1	Peroxisomal acyl-coenzyme A oxidase 2 OS=Mus musculus GN=Acox2 PE=1 SV=2	FALSE	0	17.4524	8.2232	5	5	5	1	681	76.814	7.46	High	High	High	High	High	High	High	High	High	High	High	High		93732	ENSMUSG00000021751	Acox2	14	metabolic process	mitochondrion	catalytic activity;nucleotide binding;protein binding	Pf01756, Pf14749	0.301	0.544	0.723	3956	5109	4603	13150	9394	6365	2	3	3	3	3	3
Master Protein	Q9WV68	Peroxisomal 2,4-dienoyl-CoA reductase OS=Mus musculus GN=Decr2 PE=1 SV=1	FALSE	0	16.4525	15.7534	5	7	5	1	292	31.28	8.81	High	High	High	High	High	High	High	High	High	High	High	High		26378	ENSMUSG00000036775	Decr2	17	metabolic process	membrane	catalytic activity;protein binding	Pf00106, Pf08659, Pf13561	0.323	0.569	1.186	4829	3822	3555	14940	6714	2998	1	1	1	1	1	1
Master Protein	P51660	Peroxisomal multifunctional enzyme type 2 OS=Mus musculus GN=Hsd17b4 PE=1 SV=3	FALSE	0	110.838	25.7143	18	64	18	1	735	79.432	8.57	High	High	High	High	High	High	High	High	High	High	High	High		15488	ENSMUSG00000024507	Hsd17b4	18	cell differentiation;metabolic process	membrane;mitochondrion	catalytic activity;protein binding	Pf00106, Pf01575, Pf02036, Pf08659, Pf13452, Pf13561, Pf14864	0.321	0.608	0.764	193800	217900	182900	602800	358200	239400	11	12	11	12	11	10
None	Q91WS4	S-methylmethionine--homocysteine S-methyltransferase BHMT2 OS=Mus musculus GN=Bhmt2 PE=1 SV=2	FALSE	0	32.8876	9.09091	4	39	4	1	363	39.846	6.54	High	High	High	High	High	High	High	High	High	High	High	High		64918	ENSMUSG00000042118	Bhmt2	13	metabolic process	cytoplasm;cytosol	catalytic activity;metal ion binding	Pf02574	0.299	0.618	0.717	1481000	2312000	2040000	4962000	3744000	2846000	4	4	4	4	4	4
Master Protein	Q99MZ7	Peroxisomal trans-2-enoyl-CoA reductase OS=Mus musculus GN=Pecr PE=1 SV=1	FALSE	0	31.9549	13.5314	4	14	4	1	303	32.39	8.29	High	High	High	High	High	High	High	High	High	High	High	High		111175	ENSMUSG00000026189	Pecr	1	metabolic process	membrane;mitochondrion	catalytic activity;protein binding	Pf00106, Pf13561	0.322	0.715	0.754	233300	266500	196800	724300	372700	261100	3	3	3	3	3	3
Master Protein	Q9D826	Peroxisomal sarcosine oxidase OS=Mus musculus GN=Pipox PE=1 SV=1	FALSE	0	49.3971	20.5128	6	20	6	1	390	43.818	7.55	High	High	High	High	High	High	High	High	High	High	High	High		19193	ENSMUSG00000017453	Pipox	11	metabolic process		catalytic activity;protein binding	Pf00890, Pf01266, Pf13450	0.262	0.662	1.145	23790	34240	30660	90750	51700	26780	5	6	6	6	6	6
Master Protein	Q00898	Alpha-1-antitrypsin 1-5 OS=Mus musculus GN=Serpina1e PE=1 SV=1	FALSE	0	58.6292	25.1816	9	43	2	1	413	45.862	5.73	High	High	High	High	High	High	High	High	High	High	High	High		20704	ENSMUSG00000072849	Serpina1e	12	regulation of biological process;response to stimulus	endoplasmic reticulum;extracellular;Golgi	enzyme regulator activity;protein binding	Pf00079	1.038	0.172	0.626	2693	1955	16920	2594	11350	27020	2	2	2	2	2	2
Master Protein	Q91X34	Bile acid-CoA:amino acid N-acyltransferase OS=Mus musculus GN=Baat PE=1 SV=1	FALSE	0	7.97664	4.7619	2	3	2	1	420	46.452	6.68	High	High	High	High	High	High	High	High	High	High	High	High		12012	ENSMUSG00000039653	Baat	4	metabolic process	cytoplasm;cytosol	catalytic activity;protein binding	Pf04775, Pf08840	0.336	0.76	0.873	26990	25830	19320	80440	34000	22140	2	2	2	2	2	2
Master Protein	P52760	Ribonuclease UK114 OS=Mus musculus GN=Hrsp12 PE=1 SV=3	FALSE	0	64.3771	65.1852	15	38	15	1	135	14.247	8.68	High	High	High	High	High	High	High	High	High	High	High	High		15473	ENSMUSG00000022323	Hrsp12; Rida	15	metabolic process;regulation of biological process;response to stimulus	cytosol;mitochondrion;nucleus	catalytic activity;metal ion binding;protein binding;RNA binding	Pf01042	0.31	0.801	0.691	988900	1424000	1048000	3193000	1779000	1517000	13	13	13	13	13	12
Master Protein	Q80XL6	Acyl-CoA dehydrogenase family member 11 OS=Mus musculus GN=Acad11 PE=1 SV=2	FALSE	0	21.2287	7.1887	5	9	5	1	779	87.311	8.43	High	High	High	High	High	High	High	High	High	High	High	High		102632		Acad11	9	metabolic process	membrane;mitochondrion;nucleus	catalytic activity;nucleotide binding	Pf00441, Pf01636, Pf02770, Pf02771, Pf08028	0.362	0.566	0.939	6402	6487	6242	17710	11460	6648	2	2	2	2	2	2
Master Protein	O35405	Phospholipase D3 OS=Mus musculus GN=Pld3 PE=1 SV=1	FALSE	0	78.4419	27.459	11	60	11	1	488	54.354	6.52	High	High	High	High	High	High	High	High	High	High	High	High		18807	ENSMUSG00000003363	Pld3	7	metabolic process	endoplasmic reticulum;membrane	catalytic activity	Pf00614, Pf13091, Pf13918	0.629	0.43	0.639	3020000	3917000	4549000	4803000	9115000	7115000	6	6	6	6	6	7
Master Protein	Q9R0H0	Peroxisomal acyl-coenzyme A oxidase 1 OS=Mus musculus GN=Acox1 PE=1 SV=5	FALSE	0	209.124	35.8548	19	95	19	1	661	74.601	8.48	High	High	High	High	High	High	High	High	High	High	High	High		11430	ENSMUSG00000020777	Acox1	11	cell organization and biogenesis;metabolic process;regulation of biological process	cytoplasm;membrane;mitochondrion;nucleus	catalytic activity;nucleotide binding;protein binding	Pf01756, Pf02770, Pf14749	0.385	0.698	0.726	1227000	1380000	1204000	3183000	1978000	1658000	20	20	20	20	20	20
Master Protein	Q8VDG7	Platelet-activating factor acetylhydrolase 2, cytoplasmic OS=Mus musculus GN=Pafah2 PE=1 SV=2	FALSE	0	12.2254	6.92308	2	2	2	1	390	43.534	7.47	High	High	High	High	High	High	High	High	High	High	High	High		100163	ENSMUSG00000037366	Pafah2	4	metabolic process;regulation of biological process	cytoplasm	catalytic activity	Pf00326, Pf03403, Pf12695	0.345	0.687	0.736	778.1	1220	1137	2257	1775	1546	1	1	1	1	1	1
Master Protein	P34914	Bifunctional epoxide hydrolase 2 OS=Mus musculus GN=Ephx2 PE=1 SV=2	FALSE	0	39.3924	17.3285	6	16	6	1	554	62.475	6.19	High	High	High	High	High	High	High	High	High	High	High	High		13850	ENSMUSG00000022040	Ephx2	14	defense response;metabolic process;regulation of biological process;response to stimulus	cytoplasm;cytosol	catalytic activity;metal ion binding;protein binding	Pf00561, Pf00702, Pf12146, Pf12695, Pf12697, Pf13242, Pf13419	0.359	0.54	1.233	89530	97350	102400	249600	180300	83050	5	5	5	5	5	5
Master Protein	Q9QYR7	Acyl-coenzyme A thioesterase 3 OS=Mus musculus GN=Acot3 PE=1 SV=1	FALSE	0	25.0735	11.1111	3	6	1	1	432	47.46	7.46	High	High	High	High	High	High	High	High	High	High	High	High		171281	ENSMUSG00000021228	Acot3	12	metabolic process	cytosol	catalytic activity	Pf04775, Pf08840	0.299	0.919	0.92	460.2	664.7	396.2	1539	722.9	430.7	1	1	1	1	1	1
Master Protein	Q9CZS1	Aldehyde dehydrogenase X, mitochondrial OS=Mus musculus GN=Aldh1b1 PE=1 SV=1	FALSE	0	22.2494	10.9827	6	10	5	1	519	57.516	7.02	High	High	High	High	High	High	High	High	High	High	High	High		72535	ENSMUSG00000035561	Aldh1b1	4	metabolic process	mitochondrion;organelle lumen	catalytic activity	Pf00171	0.557	0.827	0.415	13900	20970	17280	24970	25360	41690	4	4	4	4	4	4
Master Protein	Q05117	Tartrate-resistant acid phosphatase type 5 OS=Mus musculus GN=Acp5 PE=1 SV=2	FALSE	0	104.293	34.8624	8	113	8	1	327	36.784	8.9	High	High	High	High	High	High	High	High	High	High	High	High		11433	ENSMUSG00000001348	Acp5	9	defense response;metabolic process;regulation of biological process;response to stimulus	vacuole	catalytic activity;metal ion binding	Pf00149	0.66	0.46	0.611	4239000	4377000	5864000	6421000	9515000	9593000	7	7	7	7	7	7
Master Protein	O55125	Protein NipSnap homolog 1 OS=Mus musculus GN=Nipsnap1 PE=1 SV=1	FALSE	0	49.379	28.8732	9	35	9	1	284	33.342	9.44	High	High	High	High	High	High	High	High	High	High	High	High		18082	ENSMUSG00000034285	Nipsnap1	11		membrane;mitochondrion	protein binding	Pf07978	0.402	0.536	0.754	656100	1111000	1410000	1633000	2074000	1871000	8	8	8	8	8	8
None	Q62148	Retinal dehydrogenase 2 OS=Mus musculus GN=Aldh1a2 PE=1 SV=2	FALSE	0	6.87155	3.28185	3	7	2	1	518	56.59	5.74	High	High	High	High	High	High	High	High	High	High	High	High		19378	ENSMUSG00000013584	Aldh1a2	9	cell differentiation;metabolic process;regulation of biological process;response to stimulus	cytoplasm;cytosol	catalytic activity	Pf00171, Pf05893	0.614	0.771	0.427	9485	13010	11100	15460	16890	26010	2	2	2	2	2	2
Master Protein	Q9D1L9	Ragulator complex protein LAMTOR5 OS=Mus musculus GN=Lamtor5 PE=1 SV=1	FALSE	0	49.2486	59.3407	3	28	3	1	91	9.636	4.87	High	High	High	High	High	High	High	High	High	High	High	High		68576	ENSMUSG00000087260	Hbxip; Lamtor5	3	cell organization and biogenesis;regulation of biological process;response to stimulus	cytoplasm;cytosol;vacuole	protein binding;structural molecule activity		0.536	0.526	0.721	435800	554900	542900	812400	1055000	752700	3	4	2	3	2	3
Master Protein	P11679	Keratin, type II cytoskeletal 8 OS=Mus musculus GN=Krt8 PE=1 SV=4	FALSE	0	57.9081	28.3673	13	35	10	1	490	54.531	5.82	High	High	High	High	High	High	High	High	High	High	High	High		16691	ENSMUSG00000049382	Krt8	15	cell death;cell differentiation;cell organization and biogenesis;development;metabolic process;regulation of biological process;response to stimulus	cytoplasm;membrane;nucleus	catalytic activity;motor activity;protein binding;structural molecule activity	Pf00038, Pf01576, Pf04111, Pf09726, Pf10186, Pf12128, Pf13166, Pf13514, Pf15003	0.449	0.608	0.676	152200	199600	310700	338600	328100	459800	6	6	6	6	6	6
Master Protein	P55096	ATP-binding cassette sub-family D member 3 OS=Mus musculus GN=Abcd3 PE=1 SV=2	FALSE	0	53.7732	13.8088	9	19	9	1	659	75.426	9.26	High	High	High	High	High	High	High	High	High	High	High	High		19299	ENSMUSG00000028127	Abcd3	3	cell organization and biogenesis;metabolic process;response to stimulus;transport	membrane;mitochondrion;organelle lumen	catalytic activity;nucleotide binding;protein binding;transporter activity	Pf00005, Pf06472	0.418	0.596	1.014	40440	38880	38050	96820	65210	37520	5	5	5	5	5	5
Master Protein	P04938	Major urinary protein 11 OS=Mus musculus GN=Mup11 PE=1 SV=2	FALSE	0	91.2327	59.6685	12	64	4	1	181	20.749	4.94	High	High	High	High	High	High	High	High	High	High	High	High		100039028; 100048884; 100039228	ENSMUSG00000078674; ENSMUSG00000073834	Mup11; LOC100048884; Mup18	4	cell organization and biogenesis;metabolic process;regulation of biological process;response to stimulus;transport	cytosol;extracellular;nucleus	catalytic activity;receptor activity;signal transducer activity;transporter activity	Pf00061	0.626	0.45	0.687	163000	149100	249800	260300	331300	363700	3	3	3	3	3	3
None	B5X0G2	Major urinary protein 17 OS=Mus musculus GN=Mup17 PE=2 SV=2	FALSE	0	80.8025	54.4444	10	47	4	1	180	20.625	5.02	High	High	High	High	High	High	High	High	High	High	High	High		100039206	ENSMUSG00000096688	Mup17	4	transport	extracellular	transporter activity	Pf00061	0.626	0.45	0.687	163000	149100	249800	260300	331300	363700	3	3	3	3	3	3
Master Protein Candidate	P02762	Major urinary protein 6 OS=Mus musculus GN=Mup6 PE=1 SV=2	FALSE	0	91.2327	60	12	64	4	1	180	20.636	4.94	High	High	High	High	High	High	High	High	High	High	High	High		17840; 100189605; 100039177; 100048884; 100038948	ENSMUSG00000078675; ENSMUSG00000078686; ENSMUSG00000078673; ENSMUSG00000107188; ENSMUSG00000106882	Mup1; Mup19; Mup16; LOC100048884; Mup18; Mup9	4; CHR_MG3561_PATCH; CHR_MG3562_PATCH	cell organization and biogenesis;metabolic process;regulation of biological process;response to stimulus;transport	cytosol;extracellular;nucleus	catalytic activity;protein binding;receptor activity;signal transducer activity;transporter activity	Pf00061	0.626	0.45	0.687	163000	149100	249800	260300	331300	363700	3	3	3	3	3	3
Master Protein	P00687	Alpha-amylase 1 OS=Mus musculus GN=Amy1 PE=1 SV=2	FALSE	0	9.97381	4.30528	2	2	2	1	511	57.607	6.96	High	High	High	High	High	High	High	High	High	High	High	High		11722	ENSMUSG00000074264	Amy1	3	metabolic process	extracellular	catalytic activity;metal ion binding	Pf00128, Pf02806	0.399	0.807	0.664	6150	7888	7205	15410	9779	10850	2	2	2	2	1	2
Master Protein Candidate	P00688	Pancreatic alpha-amylase OS=Mus musculus GN=Amy2 PE=1 SV=2	FALSE	0	9.97381	4.33071	2	2	2	1	508	57.282	7.28	High	High	High	High	High	High	High	High	High	High	High	High		109959; 100043688; 100043686; 100043684	ENSMUSG00000096770; ENSMUSG00000074268; ENSMUSG00000093931; ENSMUSG00000096569	Amy2a5; Amy2a2; Amy2a3; Amy2a4	3	metabolic process	extracellular	catalytic activity;metal ion binding	Pf00128, Pf02806	0.399	0.807	0.664	6150	7888	7205	15410	9779	10850	2	2	2	2	1	2
Master Protein	O35490	Betaine--homocysteine S-methyltransferase 1 OS=Mus musculus GN=Bhmt PE=1 SV=1	FALSE	0	267.503	63.8821	26	374	26	1	407	44.992	7.9	High	High	High	High	High	High	High	High	High	High	High	High		12116	ENSMUSG00000069324; ENSMUSG00000074768	Bhmt	13; 18	metabolic process	cytoplasm;cytosol	catalytic activity;metal ion binding;protein binding	Pf02574	0.364	0.811	0.749	6658000	9310000	7674000	18280000	11480000	10250000	30	30	30	30	30	30
Master Protein	Q9WUR2	Enoyl-CoA delta isomerase 2, mitochondrial OS=Mus musculus GN=Eci2 PE=1 SV=2	FALSE	0	36.8322	19.6931	5	7	5	1	391	43.24	8.92	High	High	High	High	High	High	High	High	High	High	High	High		23986	ENSMUSG00000021417	Eci2	13	metabolic process	membrane;mitochondrion;organelle lumen	catalytic activity;protein binding	Pf00378, Pf00887	0.395	0.59	0.937	18550	26790	27430	46910	45390	29290	2	3	2	3	3	2
Master Protein	Q8BX70	Vacuolar protein sorting-associated protein 13C OS=Mus musculus GN=Vps13c PE=1 SV=2	FALSE	0	54.0623	4.0555	13	19	13	1	3748	419.824	6.81	High	High	High	High	High	High	High	High	High	High	High	High		320528	ENSMUSG00000035284	Vps13c	9	cell organization and biogenesis;transport	cytosol;membrane;mitochondrion		Pf06650, Pf12624	0.405	0.571	0.763	15680	22240	40860	38740	38910	53570	5	6	6	6	6	6
Master Protein	P29391	Ferritin light chain 1 OS=Mus musculus GN=Ftl1 PE=1 SV=2	FALSE	0	54.6262	54.0984	11	49	11	1	183	20.789	6	High	High	High	High	High	High	High	High	High	High	High	High		14325		Ftl1	7	cellular homeostasis;transport	cytoplasm;extracellular;membrane;organelle lumen;vacuole	metal ion binding;protein binding	Pf00210	0.745	0.609	0.533	2328000	3449000	3218000	3126000	5662000	6039000	9	9	9	9	9	8
Master Protein	Q9CQD1	Ras-related protein Rab-5A OS=Mus musculus GN=Rab5a PE=1 SV=1	FALSE	0	37.6105	29.7674	5	11	2	1	215	23.584	8.15	High	High	High	High	High	High	High	High	High	High	High	High		271457	ENSMUSG00000017831	Rab5a	17	cell organization and biogenesis;metabolic process;regulation of biological process;response to stimulus;transport	cytoplasm;cytoskeleton;cytosol;endosome;membrane	catalytic activity;nucleotide binding;protein binding	Pf00009, Pf00025, Pf00071, Pf04670, Pf08477	0.586	0.558	0.704	19540	23060	26840	33350	41350	38110	1	1	1	1	1	1
None	P13745	Glutathione S-transferase A1 OS=Mus musculus GN=Gsta1 PE=1 SV=2	FALSE	0	38.9335	20.1794	5	28	3	1	223	25.592	8.98	High	High	High	High	High	High	High	High	High	High	High	High		14857	ENSMUSG00000074183	Gsta1	9	metabolic process;response to stimulus		catalytic activity;protein binding	Pf00043, Pf02798, Pf13336, Pf13409, Pf13417	0.249	0.929	1.021	33040	63560	69830	132500	68380	68380	2	2	2	2	2	2
Master Protein	P10648	Glutathione S-transferase A2 OS=Mus musculus GN=Gsta2 PE=1 SV=3	FALSE	0	40.2825	23.4234	6	29	4	1	222	25.526	8.81	High	High	High	High	High	High	High	High	High	High	High	High		14858	ENSMUSG00000057933	Gsta2	9	metabolic process;response to stimulus		catalytic activity;protein binding	Pf00043, Pf02798, Pf13336, Pf13417	0.249	0.929	1.021	33040	63560	69830	132500	68380	68380	2	2	2	2	2	2
Master Protein	P08905	Lysozyme C-2 OS=Mus musculus GN=Lyz2 PE=1 SV=2	FALSE	0	29.2787	40.5405	5	40	3	1	148	16.678	8.81	High	High	High	High	High	High	High	High	High	High	High	High		17105	ENSMUSG00000069516	Lyz2	10	defense response;metabolic process;response to stimulus	cytoplasm;extracellular;organelle lumen	catalytic activity;protein binding	Pf00062, Pf01464	0.653	0.474	0.808	305600	416200	479600	468200	877700	593400	2	2	2	2	2	2
Master Protein	P41216	Long-chain-fatty-acid--CoA ligase 1 OS=Mus musculus GN=Acsl1 PE=1 SV=2	FALSE	0	93.1759	22.6037	13	68	12	1	699	77.901	7.15	High	High	High	High	High	High	High	High	High	High	High	High	Acetyl [N-Term]	14081	ENSMUSG00000018796	Acsl1	8	metabolic process;regulation of biological process;response to stimulus;transport	endoplasmic reticulum;membrane;mitochondrion	catalytic activity;nucleotide binding	Pf00501	0.493	0.648	0.798	522200	614500	485500	1059000	948500	608200	10	10	11	10	10	10
Master Protein	O35215	D-dopachrome decarboxylase OS=Mus musculus GN=Ddt PE=1 SV=3	FALSE	0	12.0502	22.8814	2	3	2	1	118	13.069	6.54	High	High	High	High	High	High	High	High	High	High	High	High		13202	ENSMUSG00000001666	Ddt	10	metabolic process	cytoplasm	catalytic activity	Pf01187	0.331	2.085	0.433	23990	38910	14220	72540	18660	32850	1	1	1	1	1	1
Master Protein	P01898	H-2 class I histocompatibility antigen, Q10 alpha chain OS=Mus musculus GN=H2-Q10 PE=1 SV=3	FALSE	0	50.7166	33.2308	9	42	8	1	325	37.227	5.25	High	High	High	High	High	High	High	High	High	High	High	High		15007	ENSMUSG00000067235	H2-Q10	17	response to stimulus	cell surface;endoplasmic reticulum;Golgi;membrane	protein binding;RNA binding	Pf00129, Pf07654, Pf08205	0.749	0.562	0.607	353600	403700	462800	472200	718000	762700	5	5	5	5	5	5
Master Protein	P70665	Sialate O-acetylesterase OS=Mus musculus GN=Siae PE=1 SV=3	FALSE	0	65.8327	21.8115	10	37	10	1	541	60.736	6.79	High	High	High	High	High	High	High	High	High	High	High	High		22619	ENSMUSG00000001942	Siae	9	metabolic process;regulation of biological process	cytoplasm;vacuole	catalytic activity	Pf03629	0.647	0.525	0.753	602000	684500	738000	931000	1304000	979600	8	8	8	8	8	7
Master Protein	P19157	Glutathione S-transferase P 1 OS=Mus musculus GN=Gstp1 PE=1 SV=2	FALSE	0	19.8778	11.9048	2	15	2	1	210	23.594	7.87	High	High	High	High	High	High	High	High	High	High	High	High		14870	ENSMUSG00000060803; ENSMUSG00000097830	Gstp1	19; CHR_MG153_PATCH	cell communication;cell proliferation;metabolic process;regulation of biological process;response to stimulus	cytoplasm;cytosol;membrane;mitochondrion;nucleus	antioxidant activity;catalytic activity;enzyme regulator activity;protein binding	Pf00043, Pf02798	0.387	0.711	0.733	265400	554600	736000	685400	779600	1005000	1	1	1	1	1	1
Master Protein	Q9JIA7	Sphingosine kinase 2 OS=Mus musculus GN=Sphk2 PE=1 SV=2	FALSE	0	32.8333	12.8039	4	8	4	1	617	65.577	6.57	High	High	High	High	High	High	High	High	High	High	High	High		56632	ENSMUSG00000057342	Sphk2	7	cell proliferation;metabolic process;regulation of biological process;response to stimulus	cytosol;membrane;vacuole	catalytic activity;nucleotide binding;protein binding;receptor activity;signal transducer activity	Pf00781	0.401	0.189	2.526	3427	3910	14980	8550	20650	5928	3	3	4	4	4	3
Master Protein	P13707	Glycerol-3-phosphate dehydrogenase [NAD(+)], cytoplasmic OS=Mus musculus GN=Gpd1 PE=1 SV=3	FALSE	0	23.5462	12.0344	4	8	4	1	349	37.548	7.17	High	High	High	High	High	High	High	High	High	High	High	High		14555	ENSMUSG00000023019	Gpd1	15	metabolic process;regulation of biological process;response to stimulus;transport	cytoplasm;cytosol;mitochondrion	catalytic activity;nucleotide binding;protein binding	Pf01210, Pf07479	0.327	0.767	1.221	8540	12460	12460	26130	16240	10200	2	2	2	2	2	2
Master Protein	P04939	Major urinary protein 3 OS=Mus musculus GN=Mup3 PE=1 SV=1	FALSE	0	32.1757	27.7174	5	16	3	1	184	21.451	4.81	High	High	High	High	High	High	High	High	High	High	High	High		17842		Mup3	4	cell organization and biogenesis;metabolic process;regulation of biological process;response to stimulus;transport	cytosol;extracellular;nucleus	catalytic activity;receptor activity;signal transducer activity;transporter activity	Pf00061	0.67	0.409	0.848	225700	236300	490200	336700	578100	578400	3	3	3	3	2	3
Master Protein	P23780	Beta-galactosidase OS=Mus musculus GN=Glb1 PE=1 SV=1	FALSE	0	120.838	25.0386	15	102	15	1	647	73.074	7.47	High	High	High	High	High	High	High	High	High	High	High	High		12091	ENSMUSG00000045594	Glb1	9	metabolic process	cytoplasm;Golgi;vacuole	catalytic activity	Pf01301, Pf02449, Pf13364	0.699	0.498	0.778	4186000	4331000	4772000	5992000	8700000	6130000	15	15	15	14	14	14
Master Protein	Q01853	Transitional endoplasmic reticulum ATPase OS=Mus musculus GN=Vcp PE=1 SV=4	FALSE	0	15.3344	5.7072	5	20	5	1	806	89.266	5.26	High	High	High	High	High	High	High	High	High	High	High	High		269523	ENSMUSG00000028452	Vcp	4	cell organization and biogenesis;metabolic process;regulation of biological process;response to stimulus;transport	cytoplasm;cytosol;endoplasmic reticulum;membrane;nucleus;proteasome	catalytic activity;enzyme regulator activity;nucleotide binding;protein binding;RNA binding	Pf00004, Pf00910, Pf01057, Pf01078, Pf02359, Pf02933, Pf05496, Pf05673, Pf06068, Pf07724, Pf07726, Pf07728, Pf09336, Pf13191, Pf13207, Pf13401	0.403	1.273	0.544	247900	370700	211400	615600	291100	388300	3	3	3	3	3	3
Master Protein	Q9CTG6	Probable cation-transporting ATPase 13A2 OS=Mus musculus GN=Atp13a2 PE=2 SV=3	FALSE	0	19.5688	5.64585	3	3	3	1	1169	126.361	8.12	High	High	High	High	High	High	High	High	High	High	High	High		74772	ENSMUSG00000036622	Atp13a2	4	cell organization and biogenesis;cellular homeostasis;regulation of biological process;response to stimulus;transport	endosome;membrane;vacuole	catalytic activity;metal ion binding;nucleotide binding;transporter activity	Pf00122, Pf00690, Pf00702, Pf12409, Pf13246	0.401	0.893	0.656	299.7	607.6	392.8	747.5	680.3	598.7	1	1	1	1	1	1
Master Protein	P08228	Superoxide dismutase [Cu-Zn] OS=Mus musculus GN=Sod1 PE=1 SV=2	FALSE	0	110.525	75.3247	12	154	12	1	154	15.933	6.51	High	High	High	High	High	High	High	High	High	High	High	High		20655	ENSMUSG00000022982	Sod1	16	cell organization and biogenesis;cellular component movement;cellular homeostasis;metabolic process;regulation of biological process;response to stimulus;transport	cytoplasm;cytosol;extracellular;membrane;mitochondrion;nucleus;vacuole	antioxidant activity;catalytic activity;metal ion binding;protein binding	Pf00080	0.391	1.726	0.622	6070000	6434000	4826000	15510000	3728000	7756000	12	13	13	13	13	13
Master Protein	Q99LB2	Dehydrogenase/reductase SDR family member 4 OS=Mus musculus GN=Dhrs4 PE=1 SV=3	FALSE	0	56.8191	31.1828	9	16	9	1	279	29.866	9.38	High	High	High	High	High	High	High	High	High	High	High	High		28200	ENSMUSG00000022210	Dhrs4	14	cell organization and biogenesis;metabolic process	membrane;mitochondrion;nucleus	catalytic activity;protein binding	Pf00106, Pf08659, Pf13561	0.463	0.877	0.687	95060	128400	82090	205400	146300	119600	7	7	7	7	7	7
Master Protein	Q8BWN8	Acyl-coenzyme A thioesterase 4 OS=Mus musculus GN=Acot4 PE=1 SV=1	FALSE	0	48.4686	17.8147	7	14	5	1	421	46.451	7.85	High	High	High	High	High	High	High	High	High	High	High	High		171282	ENSMUSG00000052392	Acot4	12	metabolic process		catalytic activity;protein binding	Pf04775, Pf08840, Pf12695, Pf12697	0.509	1.095	0.504	22410	26050	15400	44050	23780	30570	2	2	2	2	2	2
Master Protein	P05784	Keratin, type I cytoskeletal 18 OS=Mus musculus GN=Krt18 PE=1 SV=5	FALSE	0	55.1871	25.0591	11	53	9	1	423	47.509	5.33	High	High	High	High	High	High	High	High	High	High	High	High		16668	ENSMUSG00000023043	Krt18	15	cell death;cell organization and biogenesis;regulation of biological process;response to stimulus;transport	cytoplasm;nucleus	protein binding;RNA binding;structural molecule activity	Pf00038	0.416	0.767	0.779	57580	81660	128000	138400	106400	164300	6	6	7	7	7	7
Master Protein	P11589	Major urinary protein 2 OS=Mus musculus GN=Mup2 PE=1 SV=1	FALSE	0	78.469	55.5556	10	61	1	1	180	20.65	5.11	High	High	High	High	High	High	High	High	High	High	High	High		17841		Mup2	4	cell organization and biogenesis;metabolic process;regulation of biological process;response to stimulus;transport	cytosol;extracellular;nucleus	catalytic activity;receptor activity;signal transducer activity;transporter activity	Pf00061	0.628	0.52	0.785	192700	133100	255000	306800	256100	325000	1	1	1	1	1	1
Master Protein	Q99LJ1	Tissue alpha-L-fucosidase OS=Mus musculus GN=Fuca1 PE=1 SV=1	FALSE	0	12.3051	4.86726	2	6	2	1	452	52.247	6.95	High	High	High	High	High	High	High	High	High	High	High	High		71665	ENSMUSG00000028673	Fuca1	4	metabolic process	vacuole	catalytic activity	Pf01120	0.73	0.573	0.689	62860	68870	69160	86130	120100	100400	1	1	1	1	1	1
Master Protein	Q9CXN7	Phenazine biosynthesis-like domain-containing protein 2 OS=Mus musculus GN=Pbld2 PE=1 SV=1	FALSE	0	58.7104	40.9722	12	27	3	1	288	31.963	5.34	High	High	High	High	High	High	High	High	High	High	High	High		67307	ENSMUSG00000020072	Pbld2	10	metabolic process;regulation of biological process	cytoplasm	catalytic activity	Pf02567	0.382	1.623	0.513	90880	134200	51610	237800	82710	100600	3	3	3	3	3	3
Master Protein	Q8CF66	Ragulator complex protein LAMTOR4 OS=Mus musculus GN=Lamtor4 PE=1 SV=2	FALSE	0	27.2877	28.2828	3	13	3	1	99	10.672	5.76	High	High	High	High	High	High	High	High	High	High	High	High	Acetyl [N-Term]	66096	ENSMUSG00000050552	0910001L09Rik; Lamtor4	5	cell organization and biogenesis;regulation of biological process;response to stimulus	vacuole	protein binding;structural molecule activity		0.73	0.594	0.666	19970	19020	19570	27360	32020	29380	1	1	1	1	1	1
Master Protein	O70475	UDP-glucose 6-dehydrogenase OS=Mus musculus GN=Ugdh PE=1 SV=1	FALSE	0	133.067	44.4219	19	62	19	1	493	54.797	7.56	High	High	High	High	High	High	High	High	High	High	High	High		22235	ENSMUSG00000029201	Ugdh	5	metabolic process	cytosol;nucleus	catalytic activity;nucleotide binding	Pf00984, Pf03720, Pf03721	0.415	0.371	1.574	494900	691800	1459000	1194000	1867000	927200	19	19	19	19	19	19
None	P49945	Ferritin light chain 2 OS=Mus musculus GN=Ftl2 PE=3 SV=2	FALSE	0	37.6845	31.1475	7	28	7	1	183	20.83	6.89	High	High	High	High	High	High	High	High	High	High	High	High		14337		Ftl2; Ftl2-ps	4	cellular homeostasis;transport	cytoplasm	metal ion binding	Pf00210	0.746	0.713	0.58	160500	234400	205800	215200	328600	354500	6	7	7	6	7	6
Master Protein	Q6NVG5	Melanoregulin OS=Mus musculus GN=Mreg PE=1 SV=1	FALSE	0	34.6483	29.9065	6	26	6	1	214	24.994	7.2	High	High	High	High	High	High	High	High	High	High	High	High		381269	ENSMUSG00000039395	Mreg	1	cell differentiation;transport	membrane	protein binding		0.661	0.597	0.772	277400	303100	313400	419400	508100	406000	5	5	5	5	5	4
Master Protein	P30115	Glutathione S-transferase A3 OS=Mus musculus GN=Gsta3 PE=1 SV=2	FALSE	0	71.712	43.8914	10	54	8	1	221	25.344	8.73	High	High	High	High	High	High	High	High	High	High	High	High	Acetyl [N-Term]	14859	ENSMUSG00000025934	Gsta3	1	metabolic process	cytoplasm	catalytic activity;protein binding	Pf00043, Pf02798, Pf13417, Pf14497	0.495	0.522	1.175	1389000	1801000	2477000	2805000	3452000	2108000	6	6	6	6	6	6
Master Protein	Q8BTJ4	Bis(5'-adenosyl)-triphosphatase enpp4 OS=Mus musculus GN=Enpp4 PE=1 SV=1	FALSE	0	23.6584	11.4035	5	17	5	1	456	51.578	6.73	High	High	High	High	High	High	High	High	High	High	High	High		224794	ENSMUSG00000023961	Enpp4	17	coagulation;metabolic process;regulation of biological process	membrane	catalytic activity;metal ion binding	Pf01663	0.8	0.562	0.715	199600	199500	246100	249400	355200	344100	4	4	4	4	4	4
Master Protein	P35278	Ras-related protein Rab-5C OS=Mus musculus GN=Rab5c PE=1 SV=2	FALSE	0	58.7393	36.1111	7	34	4	1	216	23.398	8.41	High	High	High	High	High	High	High	High	High	High	High	High		19345	ENSMUSG00000019173	Rab5c	11	cell organization and biogenesis;regulation of biological process;response to stimulus;transport	endosome;membrane	catalytic activity;nucleotide binding;protein binding	Pf00009, Pf00025, Pf00071, Pf04670, Pf08477	0.579	0.649	0.817	61510	84740	91620	106300	130500	112100	4	4	4	4	4	4
Master Protein	Q8BP56	Acid trehalase-like protein 1 OS=Mus musculus GN=Athl1 PE=1 SV=1	FALSE	0	55.8428	18.2609	9	18	9	1	690	76.44	5.33	High	High	High	High	High	High	High	High	High	High	High	High		212974	ENSMUSG00000062031	Athl1	7	metabolic process		catalytic activity	Pf03632	0.866	0.436	0.884	77990	63160	84440	90060	144800	95520	8	8	8	8	8	8
Master Protein	Q99JR1	Sideroflexin-1 OS=Mus musculus GN=Sfxn1 PE=1 SV=3	FALSE	0	12.9835	8.69565	3	7	3	1	322	35.626	9.23	High	High	High	High	High	High	High	High	High	High	High	High		14057	ENSMUSG00000021474	Sfxn1	13	cell differentiation;transport	membrane;mitochondrion	transporter activity	Pf03820	0.695	0.666	0.697	4684	6620	5792	6742	9943	8304	1	1	1	1	1	1
Master Protein	Q91VA0	Acyl-coenzyme A synthetase ACSM1, mitochondrial OS=Mus musculus GN=Acsm1 PE=1 SV=1	FALSE	0	69.215	28.7958	10	20	10	1	573	64.719	7.17	High	High	High	High	High	High	High	High	High	High	High	High		117147	ENSMUSG00000033533	Acsm1	7	metabolic process	mitochondrion;organelle lumen	catalytic activity;metal ion binding;nucleotide binding	Pf00501, Pf13193	0.566	0.592	0.895	104700	172300	207800	185000	291300	232200	6	6	6	6	6	6
Master Protein	P61021	Ras-related protein Rab-5B OS=Mus musculus GN=Rab5b PE=1 SV=1	FALSE	0	25.9446	24.186	4	7	2	1	215	23.692	8.13	High	High	High	High	High	High	High	High	High	High	High	High		19344	ENSMUSG00000000711	Rab5b	10	cell organization and biogenesis;regulation of biological process;response to stimulus;transport	endosome;membrane	catalytic activity;nucleotide binding;protein binding	Pf00009, Pf00025, Pf00071, Pf04670, Pf08477	0.537	0.733	0.792	8207	11100	11270	15290	15150	14230	2	2	2	2	2	2
Master Protein	Q99KB8	Hydroxyacylglutathione hydrolase, mitochondrial OS=Mus musculus GN=Hagh PE=1 SV=2	FALSE	0	14.6029	7.76699	2	4	2	1	309	34.062	7.75	High	High	High	High	High	High	High	High	High	High	High	High		14651		Hagh	17	metabolic process	cytoplasm;mitochondrion;organelle lumen	catalytic activity;metal ion binding	Pf00753	0.428	0.872	0.858	3670	5868	4865	8578	6726	5672	3	3	3	3	3	2
Master Protein	P43024	Cytochrome c oxidase subunit 6A1, mitochondrial OS=Mus musculus GN=Cox6a1 PE=1 SV=2	FALSE	0	16.5035	16.2162	2	7	2	1	111	12.344	9.98	High	High	High	High	High	High	High	High	High	High	High	High		12861		Cox6a1	5	transport	membrane;mitochondrion	catalytic activity;transporter activity	Pf02046	0.336	1.233	0.743	1674	3355	4088	4983	2720	5505	2	2	2	2	1	2
Master Protein	P17426	AP-2 complex subunit alpha-1 OS=Mus musculus GN=Ap2a1 PE=1 SV=1	FALSE	0	15.5901	3.88946	4	6	1	1	977	107.596	7.03	High	High	High	High	High	High	High	High	High	High	High	High		11771	ENSMUSG00000060279	Ap2a1	7	regulation of biological process;transport	membrane	protein binding;transporter activity	Pf01602, Pf02296, Pf02883, Pf13646	0.804	0.618	0.656	213.5	175.3	169.9	265.6	283.7	258.8	1	1	1	1	1	1
Master Protein	Q99M71	Mammalian ependymin-related protein 1 OS=Mus musculus GN=Epdr1 PE=1 SV=1	FALSE	0	30.8359	23.6607	5	26	5	1	224	25.469	7.58	High	High	High	High	High	High	High	High	High	High	High	High		105298	ENSMUSG00000002808	Epdr1	13		extracellular;vacuole	metal ion binding	Pf00811	0.791	0.629	0.685	632100	709900	848500	798700	1129000	1239000	5	5	5	5	5	5
Master Protein	P55258	Ras-related protein Rab-8A OS=Mus musculus GN=Rab8a PE=1 SV=2	FALSE	0	52.5048	42.029	8	37	5	1	207	23.653	9.07	High	High	High	High	High	High	High	High	High	High	High	High		17274	ENSMUSG00000003037	Rab8a	8	cell organization and biogenesis;regulation of biological process;response to stimulus;transport	cytoplasm;cytoskeleton;endosome;Golgi;membrane;nucleus	catalytic activity;nucleotide binding;protein binding	Pf00025, Pf00071, Pf08477	0.605	0.627	0.87	41980	53280	60070	69330	84930	69020	5	5	5	5	5	5
Master Protein	O88983	Syntaxin-8 OS=Mus musculus GN=Stx8 PE=1 SV=1	FALSE	0	54.43	50	10	69	10	1	236	26.908	5.01	High	High	High	High	High	High	High	High	High	High	High	High		55943	ENSMUSG00000020903	Stx8	11	cell organization and biogenesis;regulation of biological process;transport	cytosol;endosome;membrane	protein binding	Pf05739	0.749	0.672	0.68	2012000	2324000	2099000	2688000	3460000	3088000	9	9	9	9	9	9
Master Protein	Q61176	Arginase-1 OS=Mus musculus GN=Arg1 PE=1 SV=1	FALSE	0	170.082	74.613	21	194	21	1	323	34.786	7.01	High	High	High	High	High	High	High	High	High	High	High	High		11846	ENSMUSG00000019987	Arg1	10	cell organization and biogenesis;metabolic process;regulation of biological process;response to stimulus	cytoplasm;membrane;nucleus	catalytic activity;metal ion binding	Pf00491	0.625	0.774	0.692	4463000	5576000	5292000	7143000	7206000	7644000	19	19	21	21	19	20
Master Protein	P70699	Lysosomal alpha-glucosidase OS=Mus musculus GN=Gaa PE=1 SV=2	FALSE	0	293.177	32.1091	33	280	33	1	953	106.18	5.83	High	High	High	High	High	High	High	High	High	High	High	High		14387	ENSMUSG00000025579	Gaa	11	cell organization and biogenesis;cellular homeostasis;metabolic process;regulation of biological process;response to stimulus	membrane;vacuole	catalytic activity	Pf00088, Pf01055, Pf13802	0.861	0.495	0.813	4912000	4385000	6057000	5702000	8866000	7447000	36	36	36	36	36	36
Master Protein	Q9D2L1	Arylsulfatase K OS=Mus musculus GN=Arsk PE=2 SV=2	FALSE	0	5.86406	4.15913	2	7	2	1	553	62.761	8.53	High	High	High	High	High	High	High	High	High	High	High	High		77041		Arsk	13	metabolic process	extracellular	catalytic activity;metal ion binding	Pf00884, Pf01676, Pf02995	0.763	0.599	0.765	23290	24090	24220	30520	40210	31680	2	2	2	2	2	2
None	Q8VCU1	Carboxylesterase 3B OS=Mus musculus GN=Ces3b PE=1 SV=2	FALSE	0	18.0172	7.18039	4	17	4	1	571	63.312	5.92	High	High	High	High	High	High	High	High	High	High	High	High		13909	ENSMUSG00000062181	Ces3b	8	metabolic process	endoplasmic reticulum;organelle lumen	catalytic activity	Pf00135, Pf00326, Pf00756, Pf07859	0.793	0.436	0.985	102100	86630	142400	128800	198500	144600	3	3	3	3	3	3
Master Protein	P46412	Glutathione peroxidase 3 OS=Mus musculus GN=Gpx3 PE=1 SV=2	FALSE	0	18.9283	18.1416	3	13	3	1	226	25.409	8.22	High	High	High	High	High	High	High	High	High	High	High	High		14778	ENSMUSG00000018339	Gpx3	11	cell organization and biogenesis;metabolic process;response to stimulus	extracellular	antioxidant activity;catalytic activity	Pf00255	0.71	0.658	0.734	70670	72950	99020	99560	110900	134900	5	5	5	5	4	4
Master Protein	Q9JII6	Alcohol dehydrogenase [NADP(+)] OS=Mus musculus GN=Akr1a1 PE=1 SV=3	FALSE	0	10.282	8.30769	2	3	2	1	325	36.564	7.39	High	High	High	High	High	High	High	High	High	High	High	High	Acetyl [N-Term]	58810	ENSMUSG00000028692	Akr1a1	4	metabolic process	cytosol;membrane	catalytic activity	Pf00248	0.525	1.072	0.61	14400	20260	13400	27430	18910	21970	1	1	1	1	1	1
Master Protein	O08749	Dihydrolipoyl dehydrogenase, mitochondrial OS=Mus musculus GN=Dld PE=1 SV=2	FALSE	0	26.4593	11.1984	5	10	5	1	509	54.238	7.9	High	High	High	High	High	High	High	High	High	High	High	High		13382	ENSMUSG00000020664	Dld	12	cellular homeostasis;metabolic process;regulation of biological process	mitochondrion;organelle lumen	catalytic activity;nucleotide binding	Pf00070, Pf00890, Pf01134, Pf01946, Pf02852, Pf03486, Pf07992, Pf12831, Pf13450	0.581	0.696	0.827	46050	79510	76170	79220	114300	92100	4	4	4	4	4	4
Master Protein	P21278	Guanine nucleotide-binding protein subunit alpha-11 OS=Mus musculus GN=Gna11 PE=1 SV=1	FALSE	0	23.6595	17.5487	6	14	6	1	359	41.997	5.97	High	High	High	High	High	High	High	High	High	High	High	High		14672	ENSMUSG00000034781	Gna11	10	cell organization and biogenesis;regulation of biological process;response to stimulus	cytoplasm;cytosol;membrane	catalytic activity;metal ion binding;nucleotide binding;protein binding;signal transducer activity	Pf00025, Pf00503	0.657	0.458	1.075	37800	43240	76650	57490	94430	71320	2	2	2	2	2	2
Master Protein	P15105	Glutamine synthetase OS=Mus musculus GN=Glul PE=1 SV=6	FALSE	0	27.1079	23.0563	7	11	7	1	373	42.092	7.08	High	High	High	High	High	High	High	High	High	High	High	High	Acetyl [N-Term]	14645	ENSMUSG00000026473	Glul	1	cell communication;cell organization and biogenesis;cell proliferation;metabolic process;regulation of biological process;response to stimulus	cytoplasm;endoplasmic reticulum;mitochondrion;nucleus	catalytic activity;metal ion binding;nucleotide binding;protein binding	Pf00120, Pf03951	0.406	0.84	1.363	51340	69920	58330	126400	83200	42780	5	5	5	5	5	5
Master Protein	Q3TCN2	Putative phospholipase B-like 2 OS=Mus musculus GN=Plbd2 PE=1 SV=2	FALSE	0	171.551	36.532	19	110	19	1	594	66.247	6.13	High	High	High	High	High	High	High	High	High	High	High	High		71772	ENSMUSG00000029598	Plbd2	5	metabolic process	organelle lumen;vacuole	catalytic activity	Pf04916	0.76	0.536	0.911	1406000	1610000	2127000	1850000	3005000	2335000	20	19	20	20	20	20
Master Protein	Q9D8M3	Heme transporter HRG1 OS=Mus musculus GN=Slc48a1 PE=2 SV=1	FALSE	0	6.13153	9.58904	3	9	3	1	146	16.478	9.45	High	High	High	High	High	High	High	High	High	High	High	High		67739	ENSMUSG00000081534	Slc48a1	15	transport	endosome;membrane;vacuole	transporter activity		0.881	0.536	0.794	50030	40280	43870	56810	75140	55280	3	3	3	3	3	3
None	Q05144	Ras-related C3 botulinum toxin substrate 2 OS=Mus musculus GN=Rac2 PE=1 SV=1	FALSE	0	10.2999	15.1042	3	11	2	1	192	21.427	7.61	High	High	High	High	High	High	High	High	High	High	High	High		19354	ENSMUSG00000033220	Rac2	15	cell organization and biogenesis;regulation of biological process;response to stimulus	cytoplasm;cytosol;membrane	catalytic activity;enzyme regulator activity;nucleotide binding	Pf00025, Pf00071, Pf08477	0.602	0.884	0.681	249900	344000	276400	414800	389000	405900	1	1	1	1	1	1
Master Protein	Q9DCR2	AP-3 complex subunit sigma-1 OS=Mus musculus GN=Ap3s1 PE=1 SV=2	FALSE	0	19.7437	17.6166	3	9	3	1	193	21.718	5.39	High	High	High	High	High	High	High	High	High	High	High	High		11777	ENSMUSG00000024480	Ap3s1	18	cellular component movement;transport	cytosol;Golgi;membrane	transporter activity	Pf01217	0.651	0.803	0.705	66700	83220	49140	102500	103600	69650	1	1	1	1	1	1
None	P60764	Ras-related C3 botulinum toxin substrate 3 OS=Mus musculus GN=Rac3 PE=1 SV=1	FALSE	0	14.3696	23.9583	5	15	4	1	192	21.365	8.15	High	High	High	High	High	High	High	High	High	High	High	High		170758	ENSMUSG00000018012	Rac3	11	cell communication;cell organization and biogenesis;regulation of biological process;response to stimulus	cytoplasm;cytoskeleton;cytosol;membrane	catalytic activity;nucleotide binding;protein binding	Pf00025, Pf00071, Pf08477	0.603	0.891	0.683	266000	365600	293200	441100	410200	429500	2	2	2	2	2	2
Master Protein	P56135	ATP synthase subunit f, mitochondrial OS=Mus musculus GN=Atp5j2 PE=1 SV=3	FALSE	0	8.33605	26.1364	2	9	2	1	88	10.337	9.95	High	High	High	High	High	High	High	High	High	High	High	High		57423	ENSMUSG00000038690	Atp5j2	5	metabolic process;transport	membrane;mitochondrion;nucleus	catalytic activity	Pf10206	0.589	0.738	0.847	42400	62460	58240	71990	84650	68740	1	1	1	1	1	1
Master Protein	P16015	Carbonic anhydrase 3 OS=Mus musculus GN=Ca3 PE=1 SV=3	FALSE	0	36.638	21.1538	8	18	8	1	260	29.348	7.37	High	High	High	High	High	High	High	High	High	High	High	High		12350	ENSMUSG00000027559	Car3	3	metabolic process;response to stimulus	cytoplasm;cytosol	catalytic activity;metal ion binding	Pf00194	0.537	1.221	0.639	164700	179300	116700	306900	146900	182700	5	4	5	5	4	4
Master Protein	Q9QWR8	Alpha-N-acetylgalactosaminidase OS=Mus musculus GN=Naga PE=1 SV=2	FALSE	0	117.136	43.3735	17	167	17	1	415	47.204	6.44	High	High	High	High	High	High	High	High	High	High	High	High		17939	ENSMUSG00000022453	Naga	15	metabolic process	cytoplasm;vacuole	catalytic activity;protein binding	Pf02065	0.981	0.539	0.763	6975000	6424000	7492000	7107000	11910000	9816000	19	19	19	19	19	19
Master Protein	Q8VEB4	Group XV phospholipase A2 OS=Mus musculus GN=Pla2g15 PE=1 SV=1	FALSE	0	91.1548	27.6699	10	96	10	1	412	47.277	6.47	High	High	High	High	High	High	High	High	High	High	High	High		192654	ENSMUSG00000031903	Pla2g15	8	metabolic process	extracellular;membrane;mitochondrion;vacuole	catalytic activity	Pf02450, Pf12697	0.964	0.545	0.769	2940000	2611000	2643000	3049000	4796000	3438000	11	11	11	11	11	11
Master Protein	Q99JY0	Trifunctional enzyme subunit beta, mitochondrial OS=Mus musculus GN=Hadhb PE=1 SV=1	FALSE	0	43.4921	14.5263	6	18	6	1	475	51.353	9.38	High	High	High	High	High	High	High	High	High	High	High	High		231086	ENSMUSG00000059447	Hadhb	5	metabolic process	endoplasmic reticulum;membrane;mitochondrion	catalytic activity;nucleotide binding;protein binding;RNA binding	Pf00108, Pf00109, Pf02803	0.583	0.713	0.894	55780	85950	84300	95710	120500	94310	4	4	4	4	4	3
Master Protein	Q3UDW8	Heparan-alpha-glucosaminide N-acetyltransferase OS=Mus musculus GN=Hgsnat PE=1 SV=2	FALSE	0	56.3632	9.60366	8	32	8	1	656	72.458	8.27	High	High	High	High	High	High	High	High	High	High	High	High		52120	ENSMUSG00000037260	Hgsnat	8	cell organization and biogenesis;transport	membrane;vacuole	catalytic activity		0.666	0.767	0.743	311200	437500	358200	467600	570700	481900	4	3	3	4	3	3
Master Protein	P63001	Ras-related C3 botulinum toxin substrate 1 OS=Mus musculus GN=Rac1 PE=1 SV=1	FALSE	0	26.5406	31.7708	7	19	6	1	192	21.436	8.5	High	High	High	High	High	High	High	High	High	High	High	High		19353	ENSMUSG00000001847	Rac1	5	cell communication;cell differentiation;cell organization and biogenesis;cell proliferation;cellular component movement;regulation of biological process;response to stimulus;transport	cytoplasm;cytosol;membrane;nucleus	catalytic activity;nucleotide binding;protein binding	Pf00025, Pf00071, Pf08477	0.605	0.907	0.69	284700	388700	311900	470700	428600	452000	4	4	4	4	4	4
Master Protein	P26041	Moesin OS=Mus musculus GN=Msn PE=1 SV=3	FALSE	0	12.6355	4.67938	3	4	2	1	577	67.725	6.6	High	High	High	High	High	High	High	High	High	High	High	High		17698	ENSMUSG00000031207	Msn	X	cell differentiation;cell organization and biogenesis;cellular component movement;regulation of biological process;response to stimulus	cell surface;cytoplasm;cytoskeleton;membrane;nucleus	protein binding;RNA binding	Pf00373, Pf00769, Pf09379, Pf09380	0.616	0.776	0.793	722	1021	935.5	1172	1315	1180	1	1	1	1	1	1
Master Protein	O54774	AP-3 complex subunit delta-1 OS=Mus musculus GN=Ap3d1 PE=1 SV=1	FALSE	0	51.139	8.09008	8	23	8	1	1199	134.996	7.37	High	High	High	High	High	High	High	High	High	High	High	High		11776	ENSMUSG00000020198	Ap3d1	10	cell organization and biogenesis;cellular component movement;regulation of biological process;transport	cytoplasm;Golgi;membrane		Pf01602, Pf06375	0.652	0.78	0.768	60790	81950	41960	93220	105000	54610	5	6	6	6	6	3
Master Protein	P56391	Cytochrome c oxidase subunit 6B1 OS=Mus musculus GN=Cox6b1 PE=1 SV=2	FALSE	0	20.5822	41.8605	3	20	3	1	86	10.065	8.72	High	High	High	High	High	High	High	High	High	High	High	High		110323	ENSMUSG00000036751	Cox6b1	7	transport	membrane;mitochondrion	catalytic activity;transporter activity	Pf02297	0.619	0.752	0.81	1010000	1528000	1421000	1632000	2031000	1753000	3	3	3	3	3	3
Master Protein	Q8R242	Di-N-acetylchitobiase OS=Mus musculus GN=Ctbs PE=1 SV=2	FALSE	0	104.439	51.0929	14	49	14	1	366	41.268	5.6	High	High	High	High	High	High	High	High	High	High	High	High		74245	ENSMUSG00000028189	Ctbs	3	metabolic process	extracellular;vacuole	catalytic activity	Pf00704	0.777	0.711	0.72	456000	507500	485700	586800	713400	674800	12	12	12	12	12	12
Master Protein	Q9DCG6	Phenazine biosynthesis-like domain-containing protein 1 OS=Mus musculus GN=Pbld1 PE=1 SV=2	FALSE	0	76.7413	44.7917	14	34	5	1	288	32.028	7.03	High	High	High	High	High	High	High	High	High	High	High	High		68371	ENSMUSG00000020072	Pbld1	10	metabolic process;regulation of biological process	cytoplasm	catalytic activity	Pf02567	0.411	1.834	0.681	164000	229000	101000	398900	124900	148200	5	5	5	5	5	5
Master Protein	Q78JT3	3-hydroxyanthranilate 3,4-dioxygenase OS=Mus musculus GN=Haao PE=1 SV=1	FALSE	0	7.80745	9.09091	3	4	3	1	286	32.784	6.54	High	High	High	High	High	High	High	High	High	High	High	High		107766	ENSMUSG00000000673	Haao	17	cellular homeostasis;metabolic process;response to stimulus	cytoplasm;cytosol;membrane	catalytic activity;metal ion binding	Pf06052, Pf07883	0.405	2.109	0.513	8298	14290	5868	20500	6778	11430	1	1	1	1	1	1
Master Protein	Q9D0M3	Cytochrome c1, heme protein, mitochondrial OS=Mus musculus GN=Cyc1 PE=1 SV=1	FALSE	0	28.0581	13.5385	4	21	4	1	325	35.305	9.16	High	High	High	High	High	High	High	High	High	High	High	High		66445	ENSMUSG00000022551	Cyc1	15	metabolic process;response to stimulus;transport	membrane;mitochondrion;nucleus	metal ion binding;protein binding	Pf02167	0.602	0.757	0.844	159800	248400	224000	265300	328300	265300	3	3	3	3	3	3
Master Protein	Q5F285	Transmembrane protein 256 OS=Mus musculus GN=Tmem256 PE=1 SV=1	FALSE	0	15.1387	31.8584	3	5	3	1	113	11.648	8.94	High	High	High	High	High	High	High	High	High	High	High	High	Acetyl [N-Term]	69186	ENSMUSG00000070394	1810027O10Rik; Tmem256	11		membrane		Pf04241	0.581	0.447	1.3	528.6	823.7	1586	909.9	1841	1219	2	2	2	2	2	2
Master Protein	O54782	Epididymis-specific alpha-mannosidase OS=Mus musculus GN=Man2b2 PE=1 SV=2	FALSE	0	199.674	32.3183	26	128	26	1	1018	115.537	7.39	High	High	High	High	High	High	High	High	High	High	High	High		17160	ENSMUSG00000029119	Man2b2	5	metabolic process	extracellular;vacuole	catalytic activity;metal ion binding	Pf01074, Pf07748, Pf09261	0.834	0.704	0.706	2340000	2282000	2075000	2807000	3243000	2940000	26	26	24	26	26	25
Master Protein	Q04519	Sphingomyelin phosphodiesterase OS=Mus musculus GN=Smpd1 PE=1 SV=2	FALSE	0	74.4551	17.8628	13	42	13	1	627	69.882	7.2	High	High	High	High	High	High	High	High	High	High	High	High		20597	ENSMUSG00000037049	Smpd1	7	metabolic process;regulation of biological process;response to stimulus	endosome;extracellular;membrane;vacuole	catalytic activity;metal ion binding	Pf00149	0.954	0.652	0.674	697500	608600	565100	731300	933400	838000	6	6	6	6	6	6
Master Protein	P58466	Carboxy-terminal domain RNA polymerase II polypeptide A small phosphatase 1 OS=Mus musculus GN=Ctdsp1 PE=1 SV=1	FALSE	0	8.74041	11.1111	3	7	3	1	261	29.248	6.13	High	High	High	High	High	High	High	High	High	High	High	High		227292	ENSMUSG00000026176	Ctdsp1	1	metabolic process;regulation of biological process	nucleus	catalytic activity;metal ion binding;protein binding	Pf03031	0.731	0.664	0.88	33030	46020	44770	45170	69260	50900	2	2	2	2	2	2
Master Protein	Q00724	Retinol-binding protein 4 OS=Mus musculus GN=Rbp4 PE=1 SV=2	FALSE	0	34.1473	34.8259	5	20	5	1	201	23.191	5.99	High	High	High	High	High	High	High	High	High	High	High	High		19662	ENSMUSG00000024990	Rbp4	19	metabolic process;regulation of biological process;response to stimulus;transport	extracellular	protein binding;transporter activity	Pf00061, Pf08212	0.616	0.795	0.816	154500	203900	268900	250800	256400	329400	3	3	3	3	3	3
None	sp	P08263 GSTA1_HUMAN	TRUE	0	22.9621	12.6697	3	22	2	1	221	25.484	8.88	High	High	High	High	High	High	High	High	High	High	High	High										0.485	0.531	1.623	241800	263200	446800	498000	495700	275300	2	2	2	2	2	2
Master Protein	P99029	Peroxiredoxin-5, mitochondrial OS=Mus musculus GN=Prdx5 PE=1 SV=2	FALSE	0	39.9178	24.7619	6	13	6	1	210	21.884	8.85	High	High	High	High	High	High	High	High	High	High	High	High		54683	ENSMUSG00000024953	Prdx5	19	cell death;cellular homeostasis;metabolic process;regulation of biological process;response to stimulus	cytoplasm;cytosol;mitochondrion;nucleus;organelle lumen	antioxidant activity;catalytic activity;DNA binding;enzyme regulator activity;protein binding	Pf00578, Pf08534	0.551	0.826	0.916	64080	83990	89310	116400	101700	97530	2	2	2	2	2	2
Master Protein	Q61247	Alpha-2-antiplasmin OS=Mus musculus GN=Serpinf2 PE=1 SV=1	FALSE	0	13.6963	6.92464	3	5	3	1	491	54.937	6.3	High	High	High	High	High	High	High	High	High	High	High	High		18816	ENSMUSG00000038224	Serpinf2	11	cell organization and biogenesis;defense response;regulation of biological process;response to stimulus	cell surface;extracellular	enzyme regulator activity;protein binding	Pf00079	0.652	0.68	0.899	4032	5135	7239	6182	7545	8054	3	3	3	3	3	3
Master Protein	P45952	Medium-chain specific acyl-CoA dehydrogenase, mitochondrial OS=Mus musculus GN=Acadm PE=1 SV=1	FALSE	0	26.5737	16.152	6	12	6	1	421	46.452	8.37	High	High	High	High	High	High	High	High	High	High	High	High		11364	ENSMUSG00000062908	Acadm	3	cell differentiation;cell organization and biogenesis;metabolic process;regulation of biological process;response to stimulus	membrane;mitochondrion;nucleus;organelle lumen	catalytic activity;nucleotide binding;protein binding	Pf00441, Pf02770, Pf02771, Pf08028	0.558	0.679	1.011	87460	163300	190800	156800	240500	188600	3	3	3	3	3	3
Master Protein	Q64374	Regucalcin OS=Mus musculus GN=Rgn PE=1 SV=1	FALSE	0	83.6887	40.8027	12	61	12	1	299	33.385	5.34	High	High	High	High	High	High	High	High	High	High	High	High	Acetyl [N-Term]	19733	ENSMUSG00000023070	Rgn	X	cellular homeostasis;metabolic process;regulation of biological process	cytoplasm;cytosol;extracellular;nucleus	catalytic activity;enzyme regulator activity;metal ion binding	Pf08450	0.407	3.545	0.475	1035000	1388000	351700	2545000	391500	739900	13	13	13	13	13	13
Master Protein	O09173	Homogentisate 1,2-dioxygenase OS=Mus musculus GN=Hgd PE=1 SV=2	FALSE	0	130.392	58.8764	20	65	20	1	445	49.928	7.24	High	High	High	High	High	High	High	High	High	High	High	High		15233	ENSMUSG00000022821	Hgd	16	metabolic process		catalytic activity;metal ion binding	Pf04209	0.59	1.746	0.491	699400	837500	518100	1186000	479800	1056000	17	18	19	19	17	18
Master Protein	Q8K4D3	Proton-coupled amino acid transporter 1 OS=Mus musculus GN=Slc36a1 PE=2 SV=1	FALSE	0	12.6014	10.3158	2	10	2	1	475	52.431	6.83	High	High	High	High	High	High	High	High	High	High	High	High		215335	ENSMUSG00000020261	Slc36a1	11	transport	endoplasmic reticulum;membrane;vacuole	transporter activity	Pf01490, Pf03845	0.611	0.858	0.837	3395	3773	3723	5555	4396	4448	1	1	1	1	1	1
Master Protein	Q91XL9	Oxysterol-binding protein-related protein 1 OS=Mus musculus GN=Osbpl1a PE=1 SV=2	FALSE	0	16.3903	4.21053	3	7	3	1	950	107.727	6.44	High	High	High	High	High	High	High	High	High	High	High	High		64291	ENSMUSG00000044252	Osbpl1a	18	transport	cytoplasm;endosome;nucleus	protein binding	Pf00023, Pf00169, Pf01237, Pf12796, Pf13606, Pf13637, Pf13857	0.408	0.82	1.463	487.3	826.9	727.6	1194	1008	497.2	1	2	2	2	2	2
Master Protein	O70496	H(+)/Cl(-) exchange transporter 7 OS=Mus musculus GN=Clcn7 PE=1 SV=1	FALSE	0	50.9409	14.0722	9	20	9	1	803	88.656	7.27	High	High	High	High	High	High	High	High	High	High	High	High		26373	ENSMUSG00000036636	Clcn7	17	response to stimulus;transport	membrane;vacuole	nucleotide binding;protein binding;transporter activity	Pf00571, Pf00654	0.703	0.773	0.792	87780	111800	112400	124800	144600	141900	9	9	9	9	9	9
Master Protein	Q9DC69	NADH dehydrogenase [ubiquinone] 1 alpha subcomplex subunit 9, mitochondrial OS=Mus musculus GN=Ndufa9 PE=1 SV=2	FALSE	0	22.5017	22.2812	6	7	6	1	377	42.498	9.74	High	High	High	High	High	High	High	High	High	High	High	High		66108	ENSMUSG00000000399	Ndufa9	6	metabolic process;response to stimulus;transport	membrane;mitochondrion;nucleus;organelle lumen	catalytic activity;protein binding	Pf01073, Pf01370, Pf05368, Pf13460	0.729	0.667	0.892	12060	14420	16840	16540	21600	18870	3	3	4	4	4	4
Master Protein	Q9Z0L8	Gamma-glutamyl hydrolase OS=Mus musculus GN=Ggh PE=1 SV=2	FALSE	0	26.5051	18.9274	5	13	5	1	317	35.447	7.5	High	High	High	High	High	High	High	High	High	High	High	High		14590	ENSMUSG00000073987	Ggh	4	metabolic process;response to stimulus	cytosol;extracellular;nucleus;vacuole	catalytic activity	Pf00117, Pf07722	0.811	0.769	0.714	166900	171200	158700	205700	222700	222100	4	4	4	4	4	4
Master Protein	P50429	Arylsulfatase B OS=Mus musculus GN=Arsb PE=1 SV=3	FALSE	0	116.673	35.3933	17	92	17	1	534	59.609	7.24	High	High	High	High	High	High	High	High	High	High	High	High		11881		Arsb	13	cellular component movement;metabolic process;regulation of biological process;response to stimulus	cell surface;endoplasmic reticulum;Golgi;mitochondrion;vacuole	catalytic activity;metal ion binding	Pf00884	0.924	0.544	0.908	572600	545900	767900	619500	1004000	845700	12	12	12	12	11	12
Master Protein	O88986	2-amino-3-ketobutyrate coenzyme A ligase, mitochondrial OS=Mus musculus GN=Gcat PE=1 SV=2	FALSE	0	9.61697	10.0962	2	2	2	1	416	44.902	7.33	High	High	High	High	High	High	High	High	High	High	High	High		26912	ENSMUSG00000006378	Gcat	15	metabolic process	membrane;mitochondrion;nucleus	catalytic activity	Pf00155, Pf00266, Pf00464	0.486	0.82	0.979	1205	2447	2394	2481	2983	2447	1	1	1	1	1	1
Master Protein	P57716	Nicastrin OS=Mus musculus GN=Ncstn PE=1 SV=3	FALSE	0	39.5891	12.5706	8	23	8	1	708	78.443	6.09	High	High	High	High	High	High	High	High	High	High	High	High		59287	ENSMUSG00000003458	Ncstn	1	cell proliferation;metabolic process;regulation of biological process;response to stimulus	endoplasmic reticulum;Golgi;membrane	catalytic activity;protein binding	Pf05450	0.737	0.778	0.785	154000	169800	194700	209000	218300	247900	4	4	4	4	4	4
Master Protein	P35486	Pyruvate dehydrogenase E1 component subunit alpha, somatic form, mitochondrial OS=Mus musculus GN=Pdha1 PE=1 SV=1	FALSE	0	4.95603	4.61538	2	3	2	1	390	43.204	8.19	High	High	High	High	High	High	High	High	High	High	High	High		18597	ENSMUSG00000031299	Pdha1	X	metabolic process	mitochondrion;nucleus;organelle lumen	catalytic activity	Pf00676	0.585	0.76	0.937	8002	13120	14840	13690	17270	15840	1	1	1	1	1	1
Master Protein	Q2TBE6	Phosphatidylinositol 4-kinase type 2-alpha OS=Mus musculus GN=Pi4k2a PE=1 SV=1	FALSE	0	102.636	35.6994	17	64	17	1	479	54.224	8.05	High	High	High	High	High	High	High	High	High	High	High	High		84095	ENSMUSG00000025178	Pi4k2a	19	metabolic process;transport	endosome;Golgi;membrane;mitochondrion	catalytic activity;nucleotide binding;protein binding	Pf00454	0.709	0.753	0.846	581700	671800	678000	820400	892000	801100	15	15	15	15	15	15
Master Protein	Q9D855	Cytochrome b-c1 complex subunit 7 OS=Mus musculus GN=Uqcrb PE=1 SV=3	FALSE	0	11.0543	33.3333	3	14	3	1	111	13.519	9.11	High	High	High	High	High	High	High	High	High	High	High	High		67530		Uqcrb	13	cell organization and biogenesis;metabolic process;transport	membrane;mitochondrion	catalytic activity;transporter activity	Pf02271	0.668	0.773	0.869	56050	84770	71490	83910	109700	82260	3	3	3	3	3	3
Master Protein	Q9JIF3	Solute carrier family 2, facilitated glucose transporter member 8 OS=Mus musculus GN=Slc2a8 PE=1 SV=2	FALSE	0	42.9856	13.8365	5	31	5	1	477	51.474	8.29	High	High	High	High	High	High	High	High	High	High	High	High	Acetyl [N-Term]	56017	ENSMUSG00000026791	Slc2a8	2	cell organization and biogenesis;metabolic process;regulation of biological process;response to stimulus;transport	membrane	transporter activity	Pf00083, Pf07690	0.779	0.764	0.772	399100	466100	428100	512600	610000	554500	4	4	4	4	4	4
Master Protein	Q9D8W7	OCIA domain-containing protein 2 OS=Mus musculus GN=Ociad2 PE=1 SV=1	FALSE	0	6.40412	11.6883	2	3	2	1	154	16.915	9.41	High	High	High	High	High	High	High	High	High	High	High	High		433904	ENSMUSG00000029153	Ociad2	5		endosome;membrane;mitochondrion		Pf07051	0.569	0.699	1.025	3913	7038	9086	6876	10070	8865	2	2	2	2	2	2
Master Protein	P56480	ATP synthase subunit beta, mitochondrial OS=Mus musculus GN=Atp5b PE=1 SV=2	FALSE	0	313.462	54.6314	25	226	25	1	529	56.265	5.34	High	High	High	High	High	High	High	High	High	High	High	High		11947	ENSMUSG00000025393	Atp5b	10	cell differentiation;cellular homeostasis;metabolic process;regulation of biological process;transport	cell surface;membrane;mitochondrion;nucleus	catalytic activity;metal ion binding;nucleotide binding;protein binding;receptor activity;transporter activity	Pf00006, Pf00306, Pf02874	0.646	0.79	0.893	4232000	6183000	5734000	6550000	7831000	6418000	32	32	32	32	32	31
Master Protein	Q5FW60	Major urinary protein 20 OS=Mus musculus GN=Mup20 PE=1 SV=1	FALSE	0	31.6758	35.3591	6	12	5	1	181	20.916	4.89	High	High	High	High	High	High	High	High	High	High	High	High		381530	ENSMUSG00000078672	Mup20; LOC100505376	4	cell organization and biogenesis;metabolic process;regulation of biological process;response to stimulus;transport	cytosol;extracellular;nucleus	catalytic activity;protein binding;receptor activity;signal transducer activity;transporter activity	Pf00061	0.707	0.252	1.174	11900	14160	91440	16840	56290	77910	3	3	3	3	3	3
Master Protein	Q8R0G7	Protein spinster homolog 1 OS=Mus musculus GN=Spns1 PE=2 SV=1	FALSE	0	63.2133	10.2273	5	25	5	1	528	56.673	7.15	High	High	High	High	High	High	High	High	High	High	High	High		73658	ENSMUSG00000030741	Spns1	7	regulation of biological process;response to stimulus;transport	membrane;mitochondrion	transporter activity	Pf00083, Pf07690	0.686	0.799	0.849	168900	195200	212400	246300	244300	250100	4	4	4	5	5	4
Master Protein	P97429	Annexin A4 OS=Mus musculus GN=Anxa4 PE=1 SV=4	FALSE	0	40.0526	26.3323	7	9	7	1	319	35.893	5.57	High	High	High	High	High	High	High	High	High	High	High	High		11746	ENSMUSG00000029994	Anxa4	6	cell differentiation;regulation of biological process;response to stimulus	cell surface;cytoplasm;membrane;nucleus	metal ion binding;protein binding	Pf00191, Pf05796	0.727	0.795	0.825	16280	29170	9411	22390	36670	11400	3	2	2	3	3	2
Master Protein	Q8CIF6	SID1 transmembrane family member 2 OS=Mus musculus GN=Sidt2 PE=1 SV=1	FALSE	0	26.4543	5.64904	5	8	5	1	832	94.44	7.21	High	High	High	High	High	High	High	High	High	High	High	High		214597	ENSMUSG00000034908	Sidt2	9	cell organization and biogenesis;cell proliferation;regulation of biological process;response to stimulus;transport	membrane;vacuole	RNA binding;transporter activity	Pf13965	0.607	1.018	0.759	1452	1929	1522	2391	1895	2006	2	2	2	2	2	2
Master Protein	P54818	Galactocerebrosidase OS=Mus musculus GN=Galc PE=1 SV=2	FALSE	0	31.2775	10.8187	7	11	7	1	684	77.208	6.74	High	High	High	High	High	High	High	High	High	High	High	High		14420	ENSMUSG00000021003	Galc	12	metabolic process	mitochondrion;vacuole	catalytic activity	Pf02057	1.047	0.544	0.898	67270	61760	72740	64250	113600	80990	4	4	4	4	4	4
Master Protein	Q9CQ69	Cytochrome b-c1 complex subunit 8 OS=Mus musculus GN=Uqcrq PE=1 SV=3	FALSE	0	8.20333	25.6098	2	3	2	1	82	9.762	10.26	High	High	High	High	High	High	High	High	High	High	High	High		22272	ENSMUSG00000044894	Uqcrq	11	metabolic process;transport	membrane;mitochondrion	catalytic activity;transporter activity	Pf02939	0.683	0.77	0.883	24250	31620	33240	35530	41080	37650	2	2	2	2	2	2
Master Protein	O88531	Palmitoyl-protein thioesterase 1 OS=Mus musculus GN=Ppt1 PE=1 SV=2	FALSE	0	138.109	47.7124	17	137	17	1	306	34.467	8	High	High	High	High	High	High	High	High	High	High	High	High		19063	ENSMUSG00000028657	Ppt1	4	cell organization and biogenesis;cellular homeostasis;metabolic process;regulation of biological process;response to stimulus;transport	cytosol;extracellular;Golgi;membrane;nucleus;vacuole	catalytic activity;protein binding	Pf02089	1.029	0.625	0.767	5585000	4822000	5165000	5428000	7712000	6737000	18	18	18	18	17	18
Master Protein	Q64446	Copper-transporting ATPase 2 OS=Mus musculus GN=Atp7b PE=1 SV=2	FALSE	0	35.9461	6.49795	8	16	8	1	1462	157.09	6.65	High	High	High	High	High	High	High	High	High	High	High	High		11979	ENSMUSG00000006567	Atp7b	8	cellular homeostasis;response to stimulus;transport	endosome;Golgi;membrane	catalytic activity;metal ion binding;nucleotide binding;transporter activity	Pf00122, Pf00403, Pf00702, Pf08282, Pf12710, Pf13344	0.735	0.712	0.927	49730	55250	64010	67700	77640	69050	3	4	4	4	3	3
Master Protein	P32020	Non-specific lipid-transfer protein OS=Mus musculus GN=Scp2 PE=1 SV=3	FALSE	0	40.5987	17.9159	11	17	11	1	547	59.088	7.44	High	High	High	High	High	High	High	High	High	High	High	High		20280	ENSMUSG00000028603	Scp2	4	cell organization and biogenesis;metabolic process;regulation of biological process;transport	cytoplasm;cytosol;endoplasmic reticulum;membrane;mitochondrion;nucleus;organelle lumen	catalytic activity;protein binding;transporter activity	Pf00108, Pf00109, Pf02036, Pf02801, Pf02803, Pf08545, Pf14864	0.576	0.625	1.443	115700	123600	166900	201000	197900	115600	7	6	7	7	6	6
Master Protein	Q64191	N(4)-(beta-N-acetylglucosaminyl)-L-asparaginase OS=Mus musculus GN=Aga PE=1 SV=1	FALSE	0	21.8875	9.24855	3	14	3	1	346	36.998	6.44	High	High	High	High	High	High	High	High	High	High	High	High		11593	ENSMUSG00000031521	Aga	8	metabolic process	endoplasmic reticulum;vacuole	catalytic activity;protein binding	Pf01112	0.81	0.814	0.748	79300	92230	82540	97890	113200	110400	3	3	3	3	3	3
Master Protein	Q63880	Carboxylesterase 3A OS=Mus musculus GN=Ces3a PE=1 SV=2	FALSE	0	37.288	15.2364	7	21	7	1	571	63.277	6.14	High	High	High	High	High	High	High	High	High	High	High	High		382053	ENSMUSG00000069922	Ces3a	8	metabolic process	endoplasmic reticulum;organelle lumen	catalytic activity	Pf00135, Pf00326, Pf00756, Pf07859	0.89	0.509	1.071	149200	125900	201200	167700	247100	187800	6	6	6	6	6	6
Master Protein	P48441	Alpha-L-iduronidase OS=Mus musculus GN=Idua PE=1 SV=2	FALSE	0	32.4652	13.5647	6	8	6	1	634	71.209	6.73	High	High	High	High	High	High	High	High	High	High	High	High		15932		Idua	5	cell organization and biogenesis;metabolic process	vacuole	catalytic activity;protein binding	Pf01229	0.876	0.596	0.978	10810	10860	13440	12340	18210	13740	4	3	4	4	4	4
Master Protein	P52825	Carnitine O-palmitoyltransferase 2, mitochondrial OS=Mus musculus GN=Cpt2 PE=1 SV=2	FALSE	0	66.3152	19.9088	11	30	11	1	658	73.934	8.37	High	High	High	High	High	High	High	High	High	High	High	High		12896	ENSMUSG00000028607	Cpt2	4	metabolic process;transport	membrane;mitochondrion	catalytic activity	Pf00755	0.563	0.74	1.118	91110	139400	161500	161700	188400	144400	9	9	9	9	9	9
Master Protein	Q99J21	Mucolipin-1 OS=Mus musculus GN=Mcoln1 PE=1 SV=1	FALSE	0	16.7654	12.4138	5	12	5	1	580	65.463	7.65	High	High	High	High	High	High	High	High	High	High	High	High		94178	ENSMUSG00000004567	Mcoln1	8	cell organization and biogenesis;cellular homeostasis;regulation of biological process;transport	cytoplasm;endosome;membrane;vacuole	transporter activity	Pf00520, Pf08016	0.617	1.005	0.82	4767	5915	4366	7720	5888	5326	1	1	1	1	1	1
Master Protein	Q9DC51	Guanine nucleotide-binding protein G(k) subunit alpha OS=Mus musculus GN=Gnai3 PE=1 SV=3	FALSE	0	20.6481	9.03955	3	8	2	1	354	40.512	5.69	High	High	High	High	High	High	High	High	High	High	High	High		14679	ENSMUSG00000000001	Gnai3	3	cell division;cell organization and biogenesis;metabolic process;regulation of biological process;response to stimulus	cytoplasm;cytoskeleton;Golgi;membrane	catalytic activity;metal ion binding;nucleotide binding;protein binding;signal transducer activity	Pf00025, Pf00503	0.689	0.783	0.924	60760	81450	75320	88140	104000	81510	2	2	2	2	2	2
Master Protein	P06684	Complement C5 OS=Mus musculus GN=C5 PE=1 SV=2	FALSE	0	18.3016	2.5	4	4	4	1	1680	188.759	6.81	High	High	High	High	High	High	High	High	High	High	High	High		15139	ENSMUSG00000026874	Hc	2	defense response;metabolic process;regulation of biological process;response to stimulus	extracellular	enzyme regulator activity;protein binding	Pf00207, Pf01759, Pf01821, Pf01835, Pf07677, Pf07678, Pf07703, Pf11974	0.624	0.694	1.058	3179	3111	5362	5094	4484	5067	1	1	1	1	1	1
Master Protein	Q9DC29	ATP-binding cassette sub-family B member 6, mitochondrial OS=Mus musculus GN=Abcb6 PE=1 SV=1	FALSE	0	206.273	29.9287	23	131	23	1	842	93.711	8.05	High	High	High	High	High	High	High	High	High	High	High	High		74104	ENSMUSG00000026198	Abcb6	1	cellular homeostasis;metabolic process;transport	endoplasmic reticulum;endosome;Golgi;membrane;mitochondrion	catalytic activity;nucleotide binding;transporter activity	Pf00005, Pf00664, Pf02463, Pf03193, Pf13304, Pf13558	0.771	0.734	0.896	3561000	4162000	4250000	4617000	5670000	4746000	20	21	21	21	21	21
Master Protein	Q8K2I4	Beta-mannosidase OS=Mus musculus GN=Manba PE=1 SV=1	FALSE	0	161.837	27.8726	27	127	27	1	879	100.767	7.25	High	High	High	High	High	High	High	High	High	High	High	High		110173		Manba	3	metabolic process	vacuole	catalytic activity	Pf02836, Pf02837	0.914	0.599	0.924	1750000	1576000	2160000	1913000	2633000	2336000	21	22	22	22	21	21
Master Protein	P10404	MLV-related proviral Env polyprotein OS=Mus musculus PE=1 SV=3	FALSE	0	17.1918	9.51638	4	5	4	1	641	69.569	7.96	High	High	High	High	High	High	High	High	High	High	High	High				Env			membrane	metal ion binding;structural molecule activity	Pf00429	0.818	0.66	0.93	518.3	615.7	825.1	633.6	932.5	887.6	1	1	1	1	1	1
Master Protein	Q91Y97	Fructose-bisphosphate aldolase B OS=Mus musculus GN=Aldob PE=1 SV=3	FALSE	0	152.818	49.4505	19	115	18	1	364	39.482	8.27	High	High	High	High	High	High	High	High	High	High	High	High	Acetyl [N-Term]	230163	ENSMUSG00000028307	Aldob	4	cell organization and biogenesis;metabolic process;regulation of biological process;response to stimulus	cytoplasm;cytoskeleton;cytosol;membrane;nucleus;vacuole	catalytic activity;protein binding	Pf00274	0.608	1.003	0.845	1807000	2278000	1888000	2970000	2272000	2235000	21	21	21	21	21	21
Master Protein	Q80WQ2	Protein VAC14 homolog OS=Mus musculus GN=Vac14 PE=1 SV=1	FALSE	0	11.7052	3.32481	2	5	2	1	782	87.992	6.13	High	High	High	High	High	High	High	High	High	High	High	High		234729	ENSMUSG00000010936	Vac14	8	regulation of biological process;response to stimulus	endoplasmic reticulum;endosome;membrane	enzyme regulator activity	Pf11916, Pf12755, Pf13513	0.689	0.601	1.281	11990	16190	19430	17400	26920	15160	2	2	2	2	2	2
Master Protein	Q91VD9	NADH-ubiquinone oxidoreductase 75 kDa subunit, mitochondrial OS=Mus musculus GN=Ndufs1 PE=1 SV=2	FALSE	0	52.7036	12.7923	7	16	7	1	727	79.726	5.72	High	High	High	High	High	High	High	High	High	High	High	High		227197	ENSMUSG00000025968	Ndufs1	1	cell organization and biogenesis;metabolic process;transport	membrane;mitochondrion	catalytic activity;metal ion binding	Pf00111, Pf00384, Pf09326, Pf10588, Pf13510	0.711	0.841	0.84	30660	43360	39860	43130	51530	47450	2	2	2	2	2	2
Master Protein	Q91WD5	NADH dehydrogenase [ubiquinone] iron-sulfur protein 2, mitochondrial OS=Mus musculus GN=Ndufs2 PE=1 SV=1	FALSE	0	13.5754	9.28726	4	8	4	1	463	52.592	6.99	High	High	High	High	High	High	High	High	High	High	High	High		226646	ENSMUSG00000013593	Ndufs2	1	metabolic process;response to stimulus;transport	membrane;mitochondrion	catalytic activity;metal ion binding;nucleotide binding;protein binding	Pf00346	0.68	0.794	0.946	21270	30630	31180	31260	38590	32950	3	3	3	3	3	3
Master Protein	Q03265	ATP synthase subunit alpha, mitochondrial OS=Mus musculus GN=Atp5a1 PE=1 SV=1	FALSE	0	209.679	55.6962	31	163	31	1	553	59.716	9.19	High	High	High	High	High	High	High	High	High	High	High	High		11946	ENSMUSG00000025428	Atp5a1	18	metabolic process;regulation of biological process;transport	membrane;mitochondrion	catalytic activity;nucleotide binding;protein binding;RNA binding;transporter activity	Pf00006, Pf00306, Pf02663, Pf02874, Pf05943	0.655	0.849	0.921	3827000	5634000	5116000	5841000	6635000	5552000	27	28	29	29	27	27
Master Protein	P09528	Ferritin heavy chain OS=Mus musculus GN=Fth1 PE=1 SV=2	FALSE	0	74.4105	63.7363	13	34	13	1	182	21.053	5.88	High	High	High	High	High	High	High	High	High	High	High	High		14319	ENSMUSG00000024661	Fth1	19	cellular homeostasis;metabolic process;regulation of biological process;response to stimulus;transport	extracellular;mitochondrion;nucleus;organelle lumen;vacuole	catalytic activity;metal ion binding	Pf00210	0.801	0.922	0.725	238900	304000	295400	298300	329700	407300	11	11	11	11	10	11
Master Protein	P00405	Cytochrome c oxidase subunit 2 OS=Mus musculus GN=Mtco2 PE=1 SV=1	FALSE	0	43.0536	23.348	5	17	5	1	227	25.959	4.73	High	High	High	High	High	High	High	High	High	High	High	High		17709	ENSMUSG00000064354	COX2	MT	metabolic process;response to stimulus;transport	membrane;mitochondrion	catalytic activity;metal ion binding;transporter activity	Pf00116, Pf02790	0.69	0.867	0.861	186900	270100	248500	270800	311400	288600	6	6	6	6	6	6
Master Protein	P51150	Ras-related protein Rab-7a OS=Mus musculus GN=Rab7a PE=1 SV=2	FALSE	0	119.782	61.8357	14	87	14	1	207	23.475	6.7	High	High	High	High	High	High	High	High	High	High	High	High		19349	ENSMUSG00000079477	Rab7	6	cell organization and biogenesis;cellular homeostasis;metabolic process;regulation of biological process;response to stimulus;transport	cytoplasm;cytosol;endosome;Golgi;membrane;vacuole	catalytic activity;nucleotide binding;protein binding	Pf00025, Pf00071, Pf01926, Pf04670, Pf07728, Pf08477	0.679	0.832	0.929	1536000	1947000	1933000	2263000	2338000	2081000	15	16	16	16	16	16
Master Protein	Q9DCT2	NADH dehydrogenase [ubiquinone] iron-sulfur protein 3, mitochondrial OS=Mus musculus GN=Ndufs3 PE=1 SV=2	FALSE	0	25.3073	14.4487	4	8	4	1	263	30.131	7.17	High	High	High	High	High	High	High	High	High	High	High	High		68349	ENSMUSG00000005510	Ndufs3	2	metabolic process;regulation of biological process;transport	membrane;mitochondrion;nucleus	catalytic activity	Pf00329	0.694	0.818	0.915	17940	25980	24600	25870	31750	26890	3	3	3	3	3	3
Master Protein	Q8CGK3	Lon protease homolog, mitochondrial OS=Mus musculus GN=Lonp1 PE=1 SV=2	FALSE	0	6.13489	2.00211	2	2	2	1	949	105.776	6.57	High	High	High	High	High	High	High	High	High	High	High	High		74142	ENSMUSG00000041168	Lonp1	17	cell organization and biogenesis;metabolic process;regulation of biological process;response to stimulus	cytoplasm;membrane;mitochondrion;nucleus;organelle lumen	catalytic activity;DNA binding;nucleotide binding;protein binding;RNA binding	Pf00004, Pf00910, Pf01695, Pf02190, Pf05362, Pf05496, Pf07724, Pf07726, Pf07728, Pf08298, Pf13173, Pf13191, Pf13207, Pf13401, Pf13541	0.622	0.753	1.027	2164	3706	4577	3479	4923	4456	1	1	1	1	1	1
Master Protein	Q8K385	Ferric-chelate reductase 1 OS=Mus musculus GN=FRRS1 PE=1 SV=1	FALSE	0	33.8746	9.96622	5	36	5	1	592	66.005	8.1	High	High	High	High	High	High	High	High	High	High	High	High		20321		Frrs1	3	metabolic process;transport	membrane	catalytic activity;metal ion binding	Pf02014, Pf03351	0.998	0.658	0.85	1957000	1937000	2294000	1962000	2943000	2700000	4	4	4	4	4	4
Master Protein	Q80XH1	KxDL motif-containing protein 1 OS=Mus musculus GN=Kxd1 PE=1 SV=1	FALSE	0	6.4137	4.51977	2	7	2	1	177	19.965	4.92	High	High	High	High	High	High	High	High	High	High	High	High		75620	ENSMUSG00000055553	Kxd1	8	transport	membrane;vacuole	protein binding	Pf10241	0.714	0.897	0.832	150500	184600	174000	210700	205700	209100	2	2	2	2	2	2
Master Protein	Q9CQQ7	ATP synthase F(0) complex subunit B1, mitochondrial OS=Mus musculus GN=Atp5f1 PE=1 SV=1	FALSE	0	25.4387	19.9219	5	9	5	1	256	28.93	9.06	High	High	High	High	High	High	High	High	High	High	High	High		11950	ENSMUSG00000000563	Atp5f1	3	metabolic process;transport	membrane;mitochondrion;nucleus	catalytic activity;transporter activity	Pf05405	0.736	0.834	0.877	28070	35880	34940	38150	43020	39840	3	3	3	3	3	3
Master Protein	Q9WUU7	Cathepsin Z OS=Mus musculus GN=Ctsz PE=1 SV=1	FALSE	0	110.009	40.1961	15	107	15	1	306	33.974	6.6	High	High	High	High	High	High	High	High	High	High	High	High		64138	ENSMUSG00000016256	Ctsz	2	metabolic process	endoplasmic reticulum;vacuole	catalytic activity	Pf00112	0.955	0.698	0.833	19310000	18670000	21140000	20220000	26750000	25370000	13	13	13	13	13	13
Master Protein	Q8CAQ8	MICOS complex subunit Mic60 OS=Mus musculus GN=Immt PE=1 SV=1	FALSE	0	27.9175	9.64333	6	13	6	1	757	83.848	6.61	High	High	High	High	High	High	High	High	High	High	High	High		76614	ENSMUSG00000052337	Immt	6	cell organization and biogenesis;cellular homeostasis	membrane;mitochondrion	protein binding;RNA binding	Pf09731	0.714	0.779	0.982	46150	62670	60250	64640	80450	61380	2	2	2	2	2	2
None	Q9JME5	AP-3 complex subunit beta-2 OS=Mus musculus GN=Ap3b2 PE=1 SV=2	FALSE	0.000794913	4.60212	1.47874	2	2	2	1	1082	119.118	5.63	High	High	High	High	High	High	High	High	High	High	High	High		11775	ENSMUSG00000062444	Ap3b2	7	cellular component movement;transport	cytoplasm;cytosol;Golgi;membrane		Pf01602, Pf12717, Pf13646, Pf14796	0.71	0.99	0.77	11560	13160	7617	16270	13300	9894	1	1	1	1	1	1
Master Protein	Q8BG07	Phospholipase D4 OS=Mus musculus GN=Pld4 PE=1 SV=1	FALSE	0	87.2306	22.2664	12	41	12	1	503	56.118	7.31	High	High	High	High	High	High	High	High	High	High	High	High		104759	ENSMUSG00000052160	Pld4	12	cell differentiation;metabolic process;transport	endoplasmic reticulum;membrane;nucleus	catalytic activity;protein binding	Pf00614, Pf13091, Pf13918	1.012	0.715	0.788	161400	156100	152400	159500	218400	193300	11	11	11	11	11	11
Master Protein	Q6PDG8	Vacuolar fusion protein MON1 homolog A OS=Mus musculus GN=Mon1a PE=1 SV=3	FALSE	0	19.3412	5.7554	3	13	3	1	556	62.092	6.1	High	High	High	High	High	High	High	High	High	High	High	High		72825		Mon1a	9	cellular homeostasis;regulation of biological process;transport			Pf03164	0.769	0.903	0.803	50460	55170	54300	65640	61090	67630	3	3	3	3	3	3
Master Protein	Q9Z1T1	AP-3 complex subunit beta-1 OS=Mus musculus GN=Ap3b1 PE=1 SV=2	FALSE	0	89.6133	13.0317	13	40	13	1	1105	122.664	5.66	High	High	High	High	High	High	High	High	High	High	High	High		11774	ENSMUSG00000021686	Ap3b1	13	cell organization and biogenesis;cellular component movement;coagulation;regulation of biological process;transport	Golgi;membrane	protein binding	Pf01602, Pf13646, Pf14796	0.744	0.936	0.779	161300	191500	106400	216800	204700	136500	11	11	11	11	11	11
None	P61028	Ras-related protein Rab-8B OS=Mus musculus GN=Rab8b PE=1 SV=1	FALSE	0	31.6261	25.1208	5	30	2	1	207	23.588	9.07	High	High	High	High	High	High	High	High	High	High	High	High		235442	ENSMUSG00000036943	Rab8b	9	cell organization and biogenesis;regulation of biological process;response to stimulus;transport	membrane;mitochondrion	nucleotide binding;protein binding	Pf00025, Pf00071, Pf08477	0.725	0.739	1.021	15100	17200	20750	20840	23280	20330	3	3	3	3	3	3
Master Protein	O08756	3-hydroxyacyl-CoA dehydrogenase type-2 OS=Mus musculus GN=Hsd17b10 PE=1 SV=4	FALSE	0	16.8674	18.3908	3	8	3	1	261	27.402	8.41	High	High	High	High	High	High	High	High	High	High	High	High		15108		Hsd17b10	X	cell organization and biogenesis;metabolic process	endoplasmic reticulum;membrane;mitochondrion	catalytic activity;nucleotide binding;protein binding;RNA binding	Pf00106, Pf08659, Pf13561	0.65	0.845	0.985	2533	3686	3571	3899	4360	3624	2	2	2	3	2	2
Master Protein	Q9Z1G4	V-type proton ATPase 116 kDa subunit a isoform 1 OS=Mus musculus GN=Atp6v0a1 PE=1 SV=3	FALSE	0	85.7622	14.7795	10	54	10	1	839	96.404	6.76	High	High	High	High	High	High	High	High	High	High	High	High		11975	ENSMUSG00000019302	Atp6v0a1	11	cell organization and biogenesis;cellular homeostasis;metabolic process;regulation of biological process;transport	cytoplasm;Golgi;membrane	catalytic activity;protein binding;transporter activity	Pf01496	0.755	0.99	0.741	867100	1054000	867900	1148000	1064000	1171000	10	10	10	10	10	10
Master Protein	Q8BGT0	Osteopetrosis-associated transmembrane protein 1 OS=Mus musculus GN=Ostm1 PE=1 SV=1	FALSE	0	7.26943	5.02959	4	11	4	1	338	37.975	6.39	High	High	High	High	High	High	High	High	High	High	High	High		14628	ENSMUSG00000038280	Ostm1	10	cell differentiation	cytoplasm;cytosol;membrane;nucleus;vacuole	protein binding	Pf09777	0.848	0.797	0.844	152900	179600	188400	180300	225500	223300	2	2	2	2	2	2
Master Protein	Q3TLP5	Enoyl-CoA hydratase domain-containing protein 2, mitochondrial OS=Mus musculus GN=Echdc2 PE=1 SV=2	FALSE	0	17.0205	12.8378	2	2	2	1	296	31.832	8.72	High	High	High	High	High	High	High	High	High	High	High	High		52430	ENSMUSG00000028601	Echdc2	4	metabolic process	mitochondrion	catalytic activity	Pf00378	0.768	0.518	1.309	2151	2892	5200	2800	5581	3973	2	2	2	2	2	1
Master Protein	O88668	Protein CREG1 OS=Mus musculus GN=Creg1 PE=1 SV=1	FALSE	0	78.7788	38.1818	9	109	9	1	220	24.436	6.42	High	High	High	High	High	High	High	High	High	High	High	High		433375	ENSMUSG00000040713	Creg1	1	metabolic process;regulation of biological process	extracellular	catalytic activity;nucleotide binding;protein binding	Pf13883	0.931	0.64	0.968	1699000	1680000	2209000	1824000	2625000	2283000	9	10	8	10	9	9
Master Protein	Q9WV54	Acid ceramidase OS=Mus musculus GN=Asah1 PE=1 SV=1	FALSE	0	53.6789	22.335	11	62	11	1	394	44.641	8.46	High	High	High	High	High	High	High	High	High	High	High	High		11886	ENSMUSG00000031591	Asah1	8	metabolic process;response to stimulus	vacuole	catalytic activity	Pf02275, Pf15508	1.071	0.645	0.86	899200	793100	718000	839400	1229000	834400	10	10	10	10	10	10
Master Protein	Q9CQC7	NADH dehydrogenase [ubiquinone] 1 beta subcomplex subunit 4 OS=Mus musculus GN=Ndufb4 PE=1 SV=3	FALSE	0	16.1893	27.907	2	3	2	1	129	15.072	9.89	High	High	High	High	High	High	High	High	High	High	High	High		100041273; 68194; 100042503	ENSMUSG00000022820	Gm3244; Ndufb4; Gm3873	15; 16; 19	metabolic process;response to stimulus;transport	membrane;mitochondrion	catalytic activity	Pf07225	0.733	0.847	0.917	5580	6802	6698	7615	8033	7305	2	2	2	2	2	2
Master Protein	P48771	Cytochrome c oxidase subunit 7A2, mitochondrial OS=Mus musculus GN=Cox7a2 PE=1 SV=2	FALSE	0	25.7492	27.7108	2	15	2	1	83	9.285	10.27	High	High	High	High	High	High	High	High	High	High	High	High		12866	ENSMUSG00000032330	Cox7a2	9	transport	membrane;mitochondrion	catalytic activity;transporter activity	Pf02238	0.69	0.888	0.909	193400	289100	249500	280400	325400	274500	3	3	3	3	3	3
Master Protein	Q9CQ01	Ribonuclease T2 OS=Mus musculus GN=Rnaset2 PE=1 SV=1	FALSE	0	66.0987	37.0656	12	74	12	1	259	29.59	6.37	High	High	High	High	High	High	High	High	High	High	High	High		100037283; 68195	ENSMUSG00000094724; ENSMUSG00000095687	Rnaset2a; Rnaset2b	17	metabolic process	endoplasmic reticulum;extracellular;membrane;organelle lumen;vacuole	catalytic activity;RNA binding	Pf00445	0.904	0.833	0.763	1652000	1549000	1468000	1827000	1859000	1925000	11	11	11	11	11	11
Master Protein	P10605	Cathepsin B OS=Mus musculus GN=Ctsb PE=1 SV=2	FALSE	0	384.578	57.2271	38	592	38	1	339	37.256	5.91	High	High	High	High	High	High	High	High	High	High	High	High		13030	ENSMUSG00000021939	Ctsb	14	cell differentiation;metabolic process;regulation of biological process;response to stimulus	cell surface;cytoplasm;extracellular;membrane;mitochondrion;vacuole	catalytic activity;protein binding	Pf00112, Pf08127	0.817	0.807	0.872	61740000	68710000	70490000	75530000	85120000	80830000	40	40	40	40	40	40
Master Protein	Q9Z0X1	Apoptosis-inducing factor 1, mitochondrial OS=Mus musculus GN=Aifm1 PE=1 SV=1	FALSE	0	38.6995	20.098	10	21	10	1	612	66.724	9.17	High	High	High	High	High	High	High	High	High	High	High	High		26926	ENSMUSG00000036932	Aifm1	X	cell death;cell differentiation;cell organization and biogenesis;cellular homeostasis;metabolic process;regulation of biological process;response to stimulus	cytoplasm;cytosol;membrane;mitochondrion;nucleus	catalytic activity;DNA binding;nucleotide binding;protein binding	Pf00070, Pf07992, Pf14721, Pf14962	0.697	0.91	0.898	59730	80830	71660	85660	88840	79830	5	5	5	5	5	5
Master Protein	P17427	AP-2 complex subunit alpha-2 OS=Mus musculus GN=Ap2a2 PE=1 SV=2	FALSE	0	21.9404	5.01066	5	8	2	1	938	103.951	6.93	High	High	High	High	High	High	High	High	High	High	High	High		11772	ENSMUSG00000002957	Ap2a2	7	regulation of biological process;transport	Golgi;membrane	protein binding;transporter activity	Pf01602, Pf02296, Pf02883, Pf13646	0.674	1.085	0.799	10160	12100	8158	15080	11160	10210	1	1	1	1	1	1
Master Protein	Q3UMW8	Ceroid-lipofuscinosis neuronal protein 5 homolog OS=Mus musculus GN=Cln5 PE=2 SV=1	FALSE	0	39.8384	22.5806	8	23	8	1	341	39.304	8.68	High	High	High	High	High	High	High	High	High	High	High	High		211286	ENSMUSG00000022125	Cln5	14	cell differentiation;cell organization and biogenesis;cellular homeostasis;metabolic process;transport	cytosol;endoplasmic reticulum;Golgi;membrane;organelle lumen;vacuole	protein binding	Pf15014	0.815	0.811	0.881	130600	142300	142600	160200	175600	161900	9	8	9	8	8	9
Master Protein	Q05421	Cytochrome P450 2E1 OS=Mus musculus GN=Cyp2e1 PE=1 SV=1	FALSE	0	29.87	9.93915	5	22	5	1	493	56.769	8.4	High	High	High	High	High	High	High	High	High	High	High	High		13106	ENSMUSG00000025479	Cyp2e1	7	metabolic process;response to stimulus	endoplasmic reticulum;membrane;mitochondrion	catalytic activity;metal ion binding;protein binding	Pf00067	0.992	0.683	0.825	236500	161600	130400	238300	236600	158100	5	4	5	5	5	5
Master Protein	O35744	Chitinase-like protein 3 OS=Mus musculus GN=Chil3 PE=1 SV=2	FALSE	0	38.7824	18.8442	5	13	5	1	398	44.43	5.69	High	High	High	High	High	High	High	High	High	High	High	High		12655	ENSMUSG00000040809	Chi3l3; Chil3	3	defense response;metabolic process;response to stimulus	cytoplasm;endoplasmic reticulum;extracellular;nucleus;organelle lumen	catalytic activity	Pf00704	1.25	0.631	0.834	75940	77620	81150	60760	123000	97300	5	5	5	5	5	5
Master Protein	Q9CZX7	Type 2 phosphatidylinositol 4,5-bisphosphate 4-phosphatase OS=Mus musculus GN=Tmem55a PE=1 SV=1	FALSE	0	44.0411	29.572	6	24	6	1	257	28.019	8.68	High	High	High	High	High	High	High	High	High	High	High	High		72519	ENSMUSG00000028221	Tmem55a	4	metabolic process	endosome;membrane;vacuole	catalytic activity	Pf09788	0.9	0.857	0.764	363700	437900	382100	404300	511000	500400	6	6	6	6	6	6
Master Protein	P84091	AP-2 complex subunit mu OS=Mus musculus GN=Ap2m1 PE=1 SV=1	FALSE	0	5.12835	3.90805	2	4	2	1	435	49.623	9.54	High	High	High	High	High	High	High	High	High	High	High	High		11773	ENSMUSG00000022841	Ap2m1	16	regulation of biological process;transport	membrane;mitochondrion	protein binding	Pf00928	0.677	0.996	0.879	11300	13590	10630	16680	13650	12100	1	1	1	1	1	1
Master Protein	Q9CPU9	Probable low affinity copper uptake protein 2 OS=Mus musculus GN=Slc31a2 PE=1 SV=1	FALSE	0	11.7585	9.09091	3	17	3	1	143	16.058	8.18	High	High	High	High	High	High	High	High	High	High	High	High		20530	ENSMUSG00000066152	Slc31a2	4	cellular homeostasis;regulation of biological process;transport	endosome;membrane	protein binding;transporter activity	Pf04145	0.774	0.721	1.046	382800	364900	453500	494300	506300	433500	2	2	2	2	2	2
Master Protein	Q3TB48	Transmembrane protein 104 OS=Mus musculus GN=Tmem104 PE=1 SV=1	FALSE	0	13.3517	4.83871	2	4	2	1	496	55.802	7.12	High	High	High	High	High	High	High	High	High	High	High	High		320534	ENSMUSG00000045980	Tmem104	11		membrane		Pf01490	0.806	0.898	0.814	67350	73220	67740	83550	81520	83260	2	2	2	2	2	2
Master Protein	P53395	Lipoamide acyltransferase component of branched-chain alpha-keto acid dehydrogenase complex, mitochondrial OS=Mus musculus GN=Dbt PE=1 SV=2	FALSE	0	19.2894	9.3361	4	19	4	1	482	53.213	8.6	High	High	High	High	High	High	High	High	High	High	High	High		13171	ENSMUSG00000000340	Dbt	3	metabolic process	mitochondrion;organelle lumen	catalytic activity;protein binding	Pf00198, Pf00364, Pf02817	0.627	0.906	0.956	43840	72800	78070	69960	80370	81650	4	4	4	4	4	4
Master Protein	O55029	Coatomer subunit beta' OS=Mus musculus GN=Copb2 PE=1 SV=2	FALSE	0	19.2813	5.52486	3	3	3	1	905	102.384	5.3	High	High	High	High	High	High	High	High	High	High	High	High		50797	ENSMUSG00000032458	Copb2	9	transport	cytoplasm;cytosol;Golgi;membrane	protein binding;structural molecule activity	Pf00400, Pf04053	0.466	2.358	0.594	38270	62080	22180	82220	26330	37380	3	3	3	3	3	3
Master Protein	P07309	Transthyretin OS=Mus musculus GN=Ttr PE=1 SV=1	FALSE	0	27.1371	40.1361	5	11	5	1	147	15.766	6.16	High	High	High	High	High	High	High	High	High	High	High	High		22139	ENSMUSG00000061808	Ttr	18	metabolic process;transport	extracellular	protein binding	Pf00576	0.611	1.169	0.824	22280	31590	27520	36490	27020	33420	2	2	2	2	2	2
Master Protein	Q00897	Alpha-1-antitrypsin 1-4 OS=Mus musculus GN=Serpina1d PE=1 SV=1	FALSE	0	53.7389	29.54	11	47	4	1	413	45.969	5.44	High	High	High	High	High	High	High	High	High	High	High	High		20703	ENSMUSG00000071177	Serpina1d	12	regulation of biological process;response to stimulus	endoplasmic reticulum;extracellular;Golgi	enzyme regulator activity;protein binding	Pf00079	0.773	0.86	0.884	10570	13030	12950	13670	15160	14650	2	2	2	2	2	2
Master Protein	O35604	Niemann-Pick C1 protein OS=Mus musculus GN=Npc1 PE=1 SV=2	FALSE	0	105.673	13.1558	15	112	15	1	1277	142.791	5.71	High	High	High	High	High	High	High	High	High	High	High	High		18145	ENSMUSG00000024413	Npc1	18	cell organization and biogenesis;metabolic process;regulation of biological process;response to stimulus;transport	endoplasmic reticulum;endosome;extracellular;Golgi;membrane;vacuole	protein binding;receptor activity;signal transducer activity;transporter activity	Pf00873, Pf02460, Pf03176, Pf12349	0.775	0.86	0.887	1942000	2280000	2249000	2506000	2652000	2534000	14	14	14	14	14	14
Master Protein	O09159	Lysosomal alpha-mannosidase OS=Mus musculus GN=Man2b1 PE=1 SV=4	FALSE	0	262.358	37.8085	35	265	35	1	1013	114.576	8.13	High	High	High	High	High	High	High	High	High	High	High	High		17159	ENSMUSG00000005142	Man2b1	8	metabolic process;response to stimulus	vacuole	catalytic activity;metal ion binding	Pf01074, Pf07748, Pf09261	1.103	0.704	0.79	10570000	9574000	9714000	9579000	13600000	12300000	36	36	37	36	36	36
Master Protein	Q9CR48	DNA damage-regulated autophagy modulator protein 2 OS=Mus musculus GN=Dram2 PE=2 SV=1	FALSE	0	21.9699	17.9775	4	7	4	1	267	30.208	7.77	High	High	High	High	High	High	High	High	High	High	High	High		67171	ENSMUSG00000027900	Dram2	3	cell death;metabolic process;regulation of biological process;response to stimulus	cytoplasm;Golgi;membrane;vacuole	nucleotide binding	Pf00009, Pf00071, Pf00679, Pf01926, Pf03144, Pf06421, Pf14492	1.053	0.426	1.643	16450	16010	25390	15630	37590	15450	2	2	2	2	2	2
Master Protein	P17439	Glucosylceramidase OS=Mus musculus GN=Gba PE=1 SV=1	FALSE	0	92.5357	31.6505	12	83	12	1	515	57.585	7.75	High	High	High	High	High	High	High	High	High	High	High	High		14466	ENSMUSG00000028048	Gba	3	cell communication;metabolic process;regulation of biological process;response to stimulus	membrane;organelle lumen;vacuole	catalytic activity;protein binding	Pf02055	1.201	0.684	0.755	8047000	7055000	6596000	6700000	10310000	8736000	14	14	13	14	14	14
Master Protein	O70404	Vesicle-associated membrane protein 8 OS=Mus musculus GN=Vamp8 PE=1 SV=1	FALSE	0	33.25	40.5941	6	23	6	1	101	11.444	8.19	High	High	High	High	High	High	High	High	High	High	High	High		22320		Vamp8	6	cell organization and biogenesis;metabolic process;regulation of biological process;transport	cell surface;cytoplasm;cytosol;endosome;membrane;mitochondrion;vacuole	protein binding	Pf00957	0.836	0.8	0.899	166700	182700	191200	199500	228500	212800	5	5	5	5	5	5
Master Protein	Q9DC70	NADH dehydrogenase [ubiquinone] iron-sulfur protein 7, mitochondrial OS=Mus musculus GN=Ndufs7 PE=1 SV=1	FALSE	0	6.84206	8.48214	2	5	2	1	224	24.667	9.92	High	High	High	High	High	High	High	High	High	High	High	High		75406	ENSMUSG00000020153	Ndufs7	10	cell organization and biogenesis;metabolic process;transport	membrane;mitochondrion	catalytic activity;metal ion binding;protein binding	Pf01058	0.671	0.854	1.009	17490	24980	26360	26060	29240	26140	2	2	2	2	2	2
Master Protein	P62880	Guanine nucleotide-binding protein G(I)/G(S)/G(T) subunit beta-2 OS=Mus musculus GN=Gnb2 PE=1 SV=3	FALSE	0	40.6007	20	5	23	2	1	340	37.307	6	High	High	High	High	High	High	High	High	High	High	High	High		14693	ENSMUSG00000029713	Gnb2	5	regulation of biological process;response to stimulus	cytoplasm;membrane	catalytic activity;protein binding;signal transducer activity	Pf00400	0.747	0.916	0.892	4120	3981	4612	5517	4347	5171	2	2	2	2	2	2
None	Q63836	Selenium-binding protein 2 OS=Mus musculus GN=Selenbp2 PE=1 SV=2	FALSE	0	71.4945	30.0847	10	53	10	1	472	52.576	6.18	High	High	High	High	High	High	High	High	High	High	High	High		20342		Selenbp2	3	transport	cytoplasm;cytosol;membrane;nucleus	protein binding	Pf05694, Pf10282	0.66	1.09	0.876	1184000	1329000	1203000	1794000	1220000	1373000	11	11	11	11	11	11
Master Protein	P17563	Selenium-binding protein 1 OS=Mus musculus GN=Selenbp1 PE=1 SV=2	FALSE	0	80.9491	37.2881	12	55	12	1	472	52.48	6.29	High	High	High	High	High	High	High	High	High	High	High	High		20341	ENSMUSG00000068874	Selenbp1	3	cell differentiation;transport	cytoplasm;cytosol;membrane;nucleus	protein binding	Pf05694, Pf10282	0.659	1.09	0.876	1185000	1332000	1205000	1798000	1221000	1375000	12	12	12	12	12	12
Master Protein	Q8CIF4	Biotinidase OS=Mus musculus GN=Btd PE=1 SV=2	FALSE	0	17.3634	11.1538	4	8	4	1	520	58.117	5.8	High	High	High	High	High	High	High	High	High	High	High	High		26363		Btd	14	metabolic process	extracellular	catalytic activity	Pf00795	0.796	0.871	0.894	17560	13310	15090	22060	15280	16880	2	2	2	2	2	2
Master Protein	Q91XD4	Formimidoyltransferase-cyclodeaminase OS=Mus musculus GN=Ftcd PE=1 SV=1	FALSE	0	15.3647	5.54529	2	3	2	1	541	58.902	6.11	High	High	High	High	High	High	High	High	High	High	High	High		14317	ENSMUSG00000001155	Ftcd	10	cell organization and biogenesis;metabolic process	cytoplasm;cytoskeleton;cytosol;endoplasmic reticulum;Golgi;membrane	catalytic activity;protein binding	Pf02971, Pf04961, Pf07837	0.523	1.642	0.702	1504	2685	1720	2876	1636	2450	1	1	1	1	1	1
Master Protein	Q9ERI6	Retinol dehydrogenase 14 OS=Mus musculus GN=Rdh14 PE=1 SV=1	FALSE	0	55.1615	32.3353	9	22	9	1	334	36.343	8.18	High	High	High	High	High	High	High	High	High	High	High	High		105014	ENSMUSG00000020621	Rdh14	12	cell differentiation;metabolic process	endoplasmic reticulum;membrane;mitochondrion;nucleus	catalytic activity	Pf00106, Pf01370, Pf01488, Pf08659, Pf13460	0.922	0.755	0.893	543400	579000	594300	589400	766500	665900	8	8	8	8	8	8
Master Protein	O08966	Solute carrier family 22 member 1 OS=Mus musculus GN=Slc22a1 PE=1 SV=2	FALSE	0	11.458	5.39568	3	6	3	1	556	61.481	6.67	High	High	High	High	High	High	High	High	High	High	High	High		20517	ENSMUSG00000023829	Slc22a1	17	cell organization and biogenesis;transport	membrane	protein binding;transporter activity	Pf00083, Pf07690, Pf13347	0.637	1.045	0.951	6484	7972	6632	10180	7627	6974	1	1	1	1	1	1
Master Protein	P24668	Cation-dependent mannose-6-phosphate receptor OS=Mus musculus GN=M6pr PE=1 SV=1	FALSE	0	23.5309	16.5468	4	9	4	1	278	31.152	5.39	High	High	High	High	High	High	High	High	High	High	High	High		17113	ENSMUSG00000007458	M6pr	6	transport	endosome;membrane;vacuole	transporter activity	Pf02157, Pf09451	0.771	1.621	0.536	84380	89250	56560	109400	55050	105600	2	2	2	2	2	2
Master Protein	Q9JJX6	P2X purinoceptor 4 OS=Mus musculus GN=P2rx4 PE=1 SV=1	FALSE	0	50.2979	20.3608	6	57	6	1	388	43.41	7.99	High	High	High	High	High	High	High	High	High	High	High	High		18438		P2rx4	5	cell organization and biogenesis;metabolic process;regulation of biological process;response to stimulus;transport	membrane	metal ion binding;nucleotide binding;protein binding;receptor activity;signal transducer activity;transporter activity	Pf00864	0.947	0.882	0.769	1334000	1568000	1701000	1409000	1777000	2213000	6	6	5	6	5	6
None	P63011	Ras-related protein Rab-3A OS=Mus musculus GN=Rab3a PE=1 SV=1	FALSE	0	12.6121	8.63636	2	12	1	1	220	24.954	5.03	High	High	High	High	High	High	High	High	High	High	High	High		19339	ENSMUSG00000031840	Rab3a	8	cell communication;cell organization and biogenesis;regulation of biological process;response to stimulus;transport	cytosol;endosome;membrane	catalytic activity;enzyme regulator activity;nucleotide binding;protein binding	Pf00025, Pf00071, Pf08477, Pf09439	0.781	0.792	0.993	11220	12860	14670	14370	16240	14770	1	1	1	1	1	1
None	Q9CZT8	Ras-related protein Rab-3B OS=Mus musculus GN=Rab3b PE=1 SV=1	FALSE	0	12.6121	8.6758	2	12	1	1	219	24.741	5.11	High	High	High	High	High	High	High	High	High	High	High	High		69908	ENSMUSG00000003411	Rab3b	4	cell organization and biogenesis;metabolic process;regulation of biological process;response to stimulus;transport	cytoplasm;cytosol;membrane	catalytic activity;nucleotide binding;protein binding	Pf00025, Pf00071, Pf08477	0.781	0.792	0.993	11220	12860	14670	14370	16240	14770	1	1	1	1	1	1
None	P62823	Ras-related protein Rab-3C OS=Mus musculus GN=Rab3c PE=1 SV=1	FALSE	0	12.6121	8.37004	2	12	1	1	227	25.856	5.24	High	High	High	High	High	High	High	High	High	High	High	High		67295	ENSMUSG00000021700	Rab3c	13	regulation of biological process;response to stimulus;transport	cytosol;membrane	catalytic activity;nucleotide binding;protein binding	Pf00025, Pf00071, Pf08477	0.781	0.792	0.993	11220	12860	14670	14370	16240	14770	1	1	1	1	1	1
None	P35276	Ras-related protein Rab-3D OS=Mus musculus GN=Rab3d PE=1 SV=1	FALSE	0	12.6121	8.6758	2	12	1	1	219	24.401	4.93	High	High	High	High	High	High	High	High	High	High	High	High		19340	ENSMUSG00000019066	Rab3d	9	metabolic process;regulation of biological process;response to stimulus;transport	membrane;mitochondrion	nucleotide binding;protein binding	Pf00025, Pf00071, Pf08477	0.781	0.792	0.993	11220	12860	14670	14370	16240	14770	1	1	1	1	1	1
Master Protein	Q3ULD5	Methylcrotonoyl-CoA carboxylase beta chain, mitochondrial OS=Mus musculus GN=Mccc2 PE=1 SV=1	FALSE	0	12.078	6.74956	3	4	3	1	563	61.34	8	High	High	High	High	High	High	High	High	High	High	High	High		78038	ENSMUSG00000021646	Mccc2	13	metabolic process	mitochondrion;organelle lumen	catalytic activity;nucleotide binding	Pf01039, Pf03255	0.616	1.203	0.823	6864	10530	9252	11150	8759	11240	2	2	2	2	2	2
Master Protein	Q9EPK2	Protein XRP2 OS=Mus musculus GN=Rp2 PE=1 SV=3	FALSE	0	12.0638	5.18732	2	4	2	1	347	39.351	5.24	High	High	High	High	High	High	High	High	High	High	High	High		19889	ENSMUSG00000060090	Rp2h; Rp2	X	cell organization and biogenesis;metabolic process;regulation of biological process;transport	cytoplasm;Golgi;membrane	catalytic activity;enzyme regulator activity;nucleotide binding;protein binding	Pf00334, Pf07986	0.738	0.854	0.99	11910	15410	14830	16140	18040	14980	1	1	1	1	1	1
Master Protein	Q7TMR0	Lysosomal Pro-X carboxypeptidase OS=Mus musculus GN=Prcp PE=1 SV=2	FALSE	0	105.658	28.1059	13	67	13	1	491	54.991	6.79	High	High	High	High	High	High	High	High	High	High	High	High		72461	ENSMUSG00000061119	Prcp	7	defense response;metabolic process;regulation of biological process;response to stimulus	vacuole	catalytic activity	Pf00561, Pf05576, Pf05577, Pf11144, Pf12697	0.961	0.817	0.821	760200	836700	882400	790800	1024000	1074000	11	11	12	12	11	12
Master Protein	Q9WTP6	Adenylate kinase 2, mitochondrial OS=Mus musculus GN=Ak2 PE=1 SV=5	FALSE	0	6.39068	8.3682	2	2	2	1	239	26.452	7.39	High	High	High	High	High	High	High	High	High	High	High	High		11637	ENSMUSG00000028792	Ak2	4	metabolic process	cytosol;membrane;mitochondrion	catalytic activity;nucleotide binding	Pf00406, Pf05191	0.85	0.91	0.797	22130	26250	16250	26020	28840	20380	1	1	1	1	1	1
Master Protein	P49935	Pro-cathepsin H OS=Mus musculus GN=Ctsh PE=1 SV=2	FALSE	0	226.462	51.3514	20	478	20	1	333	37.146	8.4	High	High	High	High	High	High	High	High	High	High	High	High		13036	ENSMUSG00000032359	Ctsh	9	cell death;metabolic process;regulation of biological process;response to stimulus	cytosol;vacuole	catalytic activity;enzyme regulator activity;protein binding;receptor activity;signal transducer activity	Pf00112, Pf08246	0.877	0.817	0.886	77790000	77390000	77270000	88690000	94710000	87180000	22	22	22	22	22	22
Master Protein	P23953	Carboxylesterase 1C OS=Mus musculus GN=Ces1c PE=1 SV=4	FALSE	0	76.2413	29.0614	14	48	13	1	554	61.017	5.06	High	High	High	High	High	High	High	High	High	High	High	High		13884	ENSMUSG00000057400	Ces1c	8	metabolic process	endoplasmic reticulum;organelle lumen	catalytic activity	Pf00135, Pf07859	0.7	1.097	0.836	706600	831200	733500	1009000	757400	877100	13	11	11	13	11	11
Master Protein	P29416	Beta-hexosaminidase subunit alpha OS=Mus musculus GN=Hexa PE=1 SV=2	FALSE	0	91.4834	28.5985	15	63	15	1	528	60.574	6.54	High	High	High	High	High	High	High	High	High	High	High	High		15211	ENSMUSG00000025232	Hexa	9	cell organization and biogenesis;metabolic process;regulation of biological process;reproduction;response to stimulus	membrane;vacuole	catalytic activity;protein binding	Pf00728, Pf14845	0.935	0.834	0.817	1852000	1931000	1755000	1980000	2317000	2147000	13	14	13	14	13	13
Master Protein	Q80ZD3	Sodium-independent sulfate anion transporter OS=Mus musculus GN=Slc26a11 PE=2 SV=2	FALSE	0	16.9797	8.09444	4	11	4	1	593	64.068	7.64	High	High	High	High	High	High	High	High	High	High	High	High		268512	ENSMUSG00000039908	Slc26a11	11	cellular homeostasis;transport	endoplasmic reticulum;Golgi;membrane;vacuole	transporter activity	Pf00916, Pf01740, Pf13792	0.93	0.806	0.857	23590	25470	22800	25370	31620	26600	2	2	2	2	2	2
Master Protein	P12787	Cytochrome c oxidase subunit 5A, mitochondrial OS=Mus musculus GN=Cox5a PE=1 SV=2	FALSE	0	34.9397	36.3014	5	35	5	1	146	16.091	6.54	High	High	High	High	High	High	High	High	High	High	High	High		12858	ENSMUSG00000000088	Cox5a	9	metabolic process;transport	membrane;mitochondrion	catalytic activity;metal ion binding;transporter activity	Pf02284	0.77	0.878	0.921	1039000	1450000	1385000	1350000	1651000	1504000	6	6	6	6	6	6
Master Protein	P29788	Vitronectin OS=Mus musculus GN=Vtn PE=1 SV=2	FALSE	0	35.007	14.0167	5	33	5	1	478	54.814	5.88	High	High	High	High	High	High	High	High	High	High	High	High		22370	ENSMUSG00000017344	Vtn	11	cell differentiation;cell organization and biogenesis;regulation of biological process;response to stimulus;transport	cytoplasm;extracellular;organelle lumen	protein binding;receptor activity	Pf00045, Pf01033	0.73	1.059	0.822	1118000	1433000	1362000	1530000	1352000	1658000	4	4	4	4	4	4
Master Protein	P70697	Uroporphyrinogen decarboxylase OS=Mus musculus GN=Urod PE=1 SV=2	FALSE	0	14.4642	14.1689	3	6	3	1	367	40.666	6.65	High	High	High	High	High	High	High	High	High	High	High	High		22275	ENSMUSG00000028684	Urod	4	metabolic process	cytoplasm;cytosol	catalytic activity;metal ion binding	Pf01208	0.915	0.738	0.96	4699	4395	4615	5137	5955	4809	3	2	3	2	3	2
Master Protein	Q78IK2	Up-regulated during skeletal muscle growth protein 5 OS=Mus musculus GN=Usmg5 PE=1 SV=1	FALSE	0	15.9481	43.1034	2	2	2	1	58	6.377	9.83	High	High	High	High	High	High	High	High	High	High	High	High		66477; 102642507	ENSMUSG00000071528	Usmg5; LOC100504912; LOC102642507	19; 4		membrane;mitochondrion		Pf14960	0.793	0.885	0.905	29220	37420	36090	36860	42300	39900	1	1	1	1	1	1
Master Protein	Q3TYD4	Arylsulfatase G OS=Mus musculus GN=Arsg PE=2 SV=1	FALSE	0	29.7086	12.5714	6	10	6	1	525	57.397	6.39	High	High	High	High	High	High	High	High	High	High	High	High		74008	ENSMUSG00000020604	Arsg	11	metabolic process	endoplasmic reticulum;vacuole	catalytic activity;metal ion binding	Pf00884, Pf14707	1.07	0.706	0.868	195800	177600	219400	182900	251400	252700	3	3	3	3	3	3
Master Protein	Q8K2Q0	COMM domain-containing protein 9 OS=Mus musculus GN=Commd9 PE=1 SV=3	FALSE	0	8.67441	11.6162	2	7	2	1	198	21.836	5.82	High	High	High	High	High	High	High	High	High	High	High	High	Acetyl [N-Term]	76501	ENSMUSG00000027163	Commd9	2	metabolic process;regulation of biological process;transport	nucleus		Pf07258	0.709	0.811	1.323	151200	200900	131900	213200	247700	99650	1	1	1	1	1	1
Master Protein	Q63829	COMM domain-containing protein 3 OS=Mus musculus GN=Commd3 PE=1 SV=1	FALSE	0	10.3592	11.7949	2	2	2	1	195	22.023	5.59	High	High	High	High	High	High	High	High	High	High	High	High		12238	ENSMUSG00000051154	Commd3	2	metabolic process;regulation of biological process;transport	cytoplasm;nucleus		Pf07258	0.76	0.884	0.993	3854	4671	3196	5071	5281	3218	1	1	1	1	1	1
Master Protein	Q9DBT9	Dimethylglycine dehydrogenase, mitochondrial OS=Mus musculus GN=Dmgdh PE=1 SV=1	FALSE	0	62.0613	16.1105	11	28	11	1	869	97.194	7.88	High	High	High	High	High	High	High	High	High	High	High	High		74129	ENSMUSG00000042102	Dmgdh	13	metabolic process	mitochondrion	catalytic activity;nucleotide binding;protein binding;RNA binding	Pf01266, Pf01571, Pf01946, Pf04268, Pf08669, Pf13450	0.724	0.804	1.071	112000	181000	182600	154800	225300	170400	6	6	6	6	6	6
Master Protein	Q8VE19	WD repeat-containing protein mio OS=Mus musculus GN=Mios PE=1 SV=2	FALSE	0	45.3828	12	7	11	7	1	875	98.272	6.71	High	High	High	High	High	High	High	High	High	High	High	High	Acetyl [N-Term]	252875	ENSMUSG00000042447	Mios	6	cell communication;regulation of biological process;response to stimulus	cytoplasm;membrane;nucleus	protein binding		0.787	0.788	1.137	26810	33750	24740	34080	42830	21760	3	3	3	3	3	3
Master Protein	Q05920	Pyruvate carboxylase, mitochondrial OS=Mus musculus GN=Pc PE=1 SV=1	FALSE	0	202.892	32.6825	31	111	31	1	1178	129.602	6.71	High	High	High	High	High	High	High	High	High	High	High	High		18563		Pcx	19	metabolic process;regulation of biological process	cytoplasm;membrane;mitochondrion;organelle lumen	catalytic activity;DNA binding;metal ion binding;nucleotide binding	Pf00289, Pf00364, Pf00682, Pf02222, Pf02436, Pf02785, Pf02786, Pf07478, Pf08443, Pf13533, Pf13535, Pf15632	0.682	0.83	1.067	571600	921700	1005000	837900	1110000	941400	24	24	24	24	23	23
Master Protein	Q9DBF1	Alpha-aminoadipic semialdehyde dehydrogenase OS=Mus musculus GN=Aldh7a1 PE=1 SV=4	FALSE	0	103.694	28.0148	15	42	15	1	539	58.824	7.47	High	High	High	High	High	High	High	High	High	High	High	High		110695	ENSMUSG00000053644	Aldh7a1	18	metabolic process	cytoplasm;cytosol;mitochondrion;nucleus	catalytic activity	Pf00171	0.608	1.096	0.964	145500	209800	173900	239200	191500	180500	13	12	13	13	10	11
Master Protein	Q9D6W8	Uncharacterized protein C17orf59 homolog OS=Mus musculus PE=1 SV=1	FALSE	0	20.0778	16.6667	3	7	3	1	360	37.988	5.34	High	High	High	High	High	High	High	High	High	High	High	High		71923	ENSMUSG00000045176	2310047M10Rik; Borcs6	11		membrane;vacuole	protein binding	Pf10157	0.885	0.896	0.816	55160	50000	43340	62370	55810	53130	1	1	2	1	1	1
Master Protein	Q8CC88	von Willebrand factor A domain-containing protein 8 OS=Mus musculus GN=Vwa8 PE=1 SV=2	FALSE	0	12.028	1.5748	3	5	3	1	1905	213.287	6.6	High	High	High	High	High	High	High	High	High	High	High	High		219189	ENSMUSG00000058997	Vwa8	14		extracellular;mitochondrion	catalytic activity;nucleotide binding	Pf00092, Pf07728, Pf13191, Pf13519, Pf13521	0.543	0.948	1.327	1970	2430	2802	3628	2562	2112	1	1	1	1	1	1
Master Protein	Q9JJH1	Ribonuclease 4 OS=Mus musculus GN=Rnase4 PE=1 SV=1	FALSE	0	11.6044	20.2703	2	3	2	1	148	17.013	8.85	High	High	High	High	High	High	High	High	High	High	High	High		58809		Rnase4	14	cell communication;metabolic process;response to stimulus	extracellular	catalytic activity	Pf00074	0.674	0.99	0.99	5020	5896	5953	7445	5959	6011	1	1	1	1	1	1
Master Protein	P12265	Beta-glucuronidase OS=Mus musculus GN=Gusb PE=1 SV=2	FALSE	0	106.856	23.7654	15	83	15	1	648	74.148	6.7	High	High	High	High	High	High	High	High	High	High	High	High		110006	ENSMUSG00000025534	Gusb	5	metabolic process	endoplasmic reticulum;membrane;vacuole	catalytic activity;protein binding	Pf00703, Pf02836, Pf02837	1.058	0.583	1.081	1466000	1240000	1797000	1385000	2127000	1663000	15	15	15	15	15	15
Master Protein	Q9WTP7	GTP:AMP phosphotransferase AK3, mitochondrial OS=Mus musculus GN=Ak3 PE=1 SV=3	FALSE	0	5.02902	8.81057	2	6	2	1	227	25.41	8.84	High	High	High	High	High	High	High	High	High	High	High	High		56248	ENSMUSG00000024782	Ak3	19	cell organization and biogenesis;metabolic process	mitochondrion;organelle lumen	catalytic activity;nucleotide binding;protein binding	Pf00406, Pf05191, Pf13207, Pf13238, Pf13671	0.667	0.885	1.051	65840	111900	107500	98690	126500	102300	2	2	2	2	2	2
Master Protein	Q3TAA7	Serine/threonine-protein kinase 11-interacting protein OS=Mus musculus GN=Stk11ip PE=1 SV=1	FALSE	0	49.2241	8.11567	7	15	7	1	1072	117.931	4.96	High	High	High	High	High	High	High	High	High	High	High	High		71728	ENSMUSG00000026213	Stk11ip	1		cytoplasm;membrane	protein binding	Pf12799, Pf13855	0.916	0.778	0.927	48300	45420	50160	52710	58360	54090	4	4	4	4	4	4
Master Protein	P25688	Uricase OS=Mus musculus GN=Uox PE=1 SV=2	FALSE	0	209.24	66.9967	26	162	26	1	303	35.017	8.35	High	High	High	High	High	High	High	High	High	High	High	High	Acetyl [N-Term]	22262	ENSMUSG00000028186	Uox	3	metabolic process	mitochondrion	catalytic activity	Pf01014	0.774	1.571	0.535	3835000	4036000	2078000	4956000	2569000	3885000	23	23	23	23	23	23
Master Protein	O08709	Peroxiredoxin-6 OS=Mus musculus GN=Prdx6 PE=1 SV=3	FALSE	0	14.9191	16.0714	3	7	3	1	224	24.855	6.01	High	High	High	High	High	High	High	High	High	High	High	High		11758		Prdx6	1	cell organization and biogenesis;cellular homeostasis;metabolic process;regulation of biological process;response to stimulus	cytoplasm;cytosol;membrane;mitochondrion;vacuole	antioxidant activity;catalytic activity;protein binding	Pf00578, Pf08534, Pf10417	0.504	2.157	0.757	89940	127100	64590	178400	58910	85370	1	1	1	1	1	1
Master Protein	Q07417	Short-chain specific acyl-CoA dehydrogenase, mitochondrial OS=Mus musculus GN=Acads PE=1 SV=2	FALSE	0	30.0986	19.1748	6	8	6	1	412	44.861	8.47	High	High	High	High	High	High	High	High	High	High	High	High		11409	ENSMUSG00000029545	Acads	5	cell organization and biogenesis;metabolic process	membrane;mitochondrion;nucleus;organelle lumen	catalytic activity;nucleotide binding	Pf00441, Pf02770, Pf02771, Pf08028	0.696	0.911	0.995	24850	36050	39270	35710	39570	39450	2	2	2	2	2	2
Master Protein	O08992	Syntenin-1 OS=Mus musculus GN=Sdcbp PE=1 SV=1	FALSE	0	14.8426	18.3946	4	7	4	1	299	32.359	7.15	High	High	High	High	High	High	High	High	High	High	High	High		53378	ENSMUSG00000028249	Sdcbp	4	cell communication;cell organization and biogenesis;regulation of biological process;response to stimulus	cytoplasm;cytoskeleton;cytosol;endoplasmic reticulum;extracellular;membrane;nucleus	protein binding	Pf00595, Pf13180	0.742	1.209	0.732	14010	18070	13220	18880	14950	18050	1	1	1	2	1	1
Master Protein	P50428	Arylsulfatase A OS=Mus musculus GN=Arsa PE=1 SV=2	FALSE	0	48.6732	12.0553	5	11	5	1	506	53.714	5.87	High	High	High	High	High	High	High	High	High	High	High	High		11883	ENSMUSG00000022620	Arsa	15	metabolic process;response to stimulus	cytoplasm;endosome;membrane;vacuole	catalytic activity;metal ion binding	Pf00884, Pf07394, Pf14707	1.254	0.583	1.016	28130	26810	35500	22430	46000	34960	5	4	5	5	5	4
Master Protein	Q8C2E7	WASH complex subunit strumpellin OS=Mus musculus GN=Kiaa0196 PE=1 SV=2	FALSE	0	118.558	20.7938	19	44	19	1	1159	134.025	7.12	High	High	High	High	High	High	High	High	High	High	High	High		223593	ENSMUSG00000022350	E430025E21Rik	15	cell organization and biogenesis;transport	cytoplasm;cytosol;endoplasmic reticulum;endosome		Pf10266	0.766	0.926	0.936	124100	168200	129000	161900	181700	137900	12	11	11	12	11	11
Master Protein	Q9JIG7	Coiled-coil domain-containing protein 22 OS=Mus musculus GN=Ccdc22 PE=1 SV=1	FALSE	0	53.8193	17.2249	9	15	9	1	627	70.8	6.01	High	High	High	High	High	High	High	High	High	High	High	High		54638	ENSMUSG00000031143	Ccdc22	X	cellular homeostasis;regulation of biological process;transport	endosome	protein binding	Pf05667	0.701	0.903	1.157	64180	83700	55420	91550	92670	47910	7	7	7	7	7	7
Master Protein	Q80X71	Transmembrane protein 106B OS=Mus musculus GN=Tmem106b PE=1 SV=1	FALSE	0	30.6934	21.8182	7	22	7	1	275	31.153	6.68	High	High	High	High	High	High	High	High	High	High	High	High		71900	ENSMUSG00000029571	Tmem106b	6	cell organization and biogenesis;regulation of biological process;transport	endosome;membrane;vacuole		Pf07092	0.838	0.781	1.012	760800	909000	1073000	908100	1164000	1059000	6	5	6	5	5	5
Master Protein	O89017	Legumain OS=Mus musculus GN=Lgmn PE=1 SV=1	FALSE	0	102.407	24.5977	11	93	11	1	435	49.341	6.39	High	High	High	High	High	High	High	High	High	High	High	High		19141	ENSMUSG00000021190	Lgmn	12	metabolic process;regulation of biological process;response to stimulus	endosome;vacuole	catalytic activity	Pf01650	0.834	0.721	1.102	3560000	3737000	4803000	4268000	5183000	4358000	11	10	11	11	10	10
Master Protein	Q9JHE3	Neutral ceramidase OS=Mus musculus GN=Asah2 PE=1 SV=1	FALSE	0	58.5617	14.9471	8	47	8	1	756	83.456	6.86	High	High	High	High	High	High	High	High	High	High	High	High		54447	ENSMUSG00000024887	Asah2	19	cell death;cell proliferation;metabolic process;response to stimulus	membrane;mitochondrion	catalytic activity	Pf04734	0.976	0.899	0.749	1213000	1122000	887000	1243000	1248000	1184000	7	7	8	8	7	7
Master Protein	P97390	Vacuolar protein sorting-associated protein 45 OS=Mus musculus GN=Vps45 PE=1 SV=1	FALSE	0	11.6958	3.68421	2	4	2	1	570	65.012	8.25	High	High	High	High	High	High	High	High	High	High	High	High		22365	ENSMUSG00000015747	Vps45	3	transport	endosome;Golgi;membrane	protein binding	Pf00995	0.697	1.14	0.847	17560	23520	24230	25200	20620	28620	2	2	2	2	2	2
Master Protein	P01027	Complement C3 OS=Mus musculus GN=C3 PE=1 SV=3	FALSE	0	384.65	42.9946	66	213	66	1	1663	186.366	6.73	High	High	High	High	High	High	High	High	High	High	High	High		12266	ENSMUSG00000024164	C3	17	coagulation;defense response;metabolic process;regulation of biological process;response to stimulus	extracellular	enzyme regulator activity;protein binding	Pf00207, Pf01759, Pf01821, Pf01835, Pf07677, Pf07678, Pf07703, Pf10569, Pf11974	0.997	1.097	0.654	6786000	7280000	6542000	6807000	6636000	10010000	51	51	52	51	51	52
Master Protein	Q09200	Beta-1,4 N-acetylgalactosaminyltransferase 1 OS=Mus musculus GN=B4galnt1 PE=1 SV=1	FALSE	0	13.4851	8.06754	3	5	3	1	533	59.175	8.59	High	High	High	High	High	High	High	High	High	High	High	High		14421	ENSMUSG00000006731	B4galnt1	10	metabolic process	Golgi;membrane	catalytic activity	Pf00535	0.648	1.304	0.776	5503	8011	4816	8490	6143	6206	1	1	1	1	1	1
Master Protein	Q8VC42	Uncharacterized protein C18orf8 homolog OS=Mus musculus GN=Mic1 PE=2 SV=1	FALSE	0	94.4655	29.8326	15	39	15	1	657	74.875	7.83	High	High	High	High	High	High	High	High	High	High	High	High		76482	ENSMUSG00000024410	3110002H16Rik	18		membrane	protein binding	Pf07035	0.729	1.096	0.852	134800	168200	151200	184900	153400	177500	10	11	10	10	10	10
Master Protein	P52196	Thiosulfate sulfurtransferase OS=Mus musculus GN=Tst PE=1 SV=3	FALSE	0	50.9665	38.3838	9	36	9	1	297	33.445	7.85	High	High	High	High	High	High	High	High	High	High	High	High		22117	ENSMUSG00000044986	Tst	15	cell differentiation;transport	membrane;mitochondrion;organelle lumen	catalytic activity;RNA binding	Pf00581	0.696	0.906	1.021	251500	402100	408000	361100	443700	399700	9	9	9	9	9	9
Master Protein	Q9CRG1	Transmembrane 7 superfamily member 3 OS=Mus musculus GN=Tm7sf3 PE=2 SV=2	FALSE	0	45.1909	15.0442	9	39	9	1	565	63.211	8.25	High	High	High	High	High	High	High	High	High	High	High	High		67623		Tm7sf3	6		membrane		Pf13886	0.91	0.859	0.879	376500	408600	352000	413700	475900	400400	6	6	6	6	6	6
Master Protein	Q9CPQ8	ATP synthase subunit g, mitochondrial OS=Mus musculus GN=Atp5l PE=1 SV=1	FALSE	0	6.62653	27.1845	2	3	2	1	103	11.417	9.74	High	High	High	High	High	High	High	High	High	High	High	High		27425	ENSMUSG00000038717	Atp5l	9	metabolic process;transport	membrane;mitochondrion	catalytic activity;transporter activity	Pf04718	0.64	1.019	1.032	7745	10630	10310	12100	10430	9982	2	2	2	2	2	2
Master Protein	P98195	Probable phospholipid-transporting ATPase IIB OS=Mus musculus GN=Atp9b PE=1 SV=4	FALSE	0	8.93278	2.26876	2	4	1	1	1146	128.934	7.64	High	High	High	High	High	High	High	High	High	High	High	High		50771		Atp9b	18	cell organization and biogenesis;transport	endosome;Golgi;membrane	catalytic activity;metal ion binding;nucleotide binding;transporter activity	Pf00122, Pf00689, Pf00702, Pf08282, Pf13246	0.644	1.506	0.68	2998	5106	3351	4656	3391	4931	1	1	1	1	1	1
Master Protein	O35129	Prohibitin-2 OS=Mus musculus GN=Phb2 PE=1 SV=1	FALSE	0	59.9017	36.4548	11	29	11	1	299	33.276	9.83	High	High	High	High	High	High	High	High	High	High	High	High		12034	ENSMUSG00000004264	Phb2	6	cell organization and biogenesis;metabolic process;regulation of biological process;transport	cell surface;cytoplasm;membrane;mitochondrion;nucleus	protein binding	Pf01145	0.683	1.024	0.956	209200	307400	253100	306400	300400	264800	7	7	7	7	7	7
Master Protein	Q60759	Glutaryl-CoA dehydrogenase, mitochondrial OS=Mus musculus GN=Gcdh PE=1 SV=2	FALSE	0	54.8262	22.6027	6	15	6	1	438	48.575	8.73	High	High	High	High	High	High	High	High	High	High	High	High		270076	ENSMUSG00000003809	Gcdh	8	metabolic process	membrane;mitochondrion;organelle lumen	catalytic activity;nucleotide binding	Pf00441, Pf02770, Pf02771, Pf08028	0.766	0.888	1.006	41540	59110	51380	54220	66580	51090	8	8	8	8	8	7
Master Protein	Q7M759	Protein ABHD17B OS=Mus musculus GN=Abhd17b PE=1 SV=1	FALSE	0	28.1869	28.4722	6	12	6	1	288	32.18	6.29	High	High	High	High	High	High	High	High	High	High	High	High		226016	ENSMUSG00000047368	Abhd17b; Fam108b	19	metabolic process	extracellular;membrane	catalytic activity	Pf00326, Pf01738, Pf02230, Pf03959, Pf05728, Pf12695, Pf12697	0.99	0.886	0.803	31950	32570	33480	32270	36750	41720	6	6	6	6	6	6
Master Protein	P28665	Murinoglobulin-1 OS=Mus musculus GN=Mug1 PE=1 SV=3	FALSE	0	144.405	17.0054	24	53	24	1	1476	165.193	6.42	High	High	High	High	High	High	High	High	High	High	High	High		17836	ENSMUSG00000059908	Mug1	6	regulation of biological process	extracellular	enzyme regulator activity	Pf00207, Pf01835, Pf07677, Pf07678, Pf07703, Pf10569, Pf11974, Pf13249	0.804	0.721	1.102	561600	700900	1105000	698300	971800	1003000	17	17	17	17	16	16
Master Protein	P99028	Cytochrome b-c1 complex subunit 6, mitochondrial OS=Mus musculus GN=Uqcrh PE=1 SV=2	FALSE	0	11.7781	26.9663	4	13	4	1	89	10.428	4.87	High	High	High	High	High	High	High	High	High	High	High	High		66576	ENSMUSG00000063882	Uqcrh	4	cell organization and biogenesis;metabolic process;transport	membrane;mitochondrion	catalytic activity;protein binding;transporter activity	Pf02320	1.205	0.928	0.679	5249	6239	5418	4355	6721	7977	1	1	1	1	1	1
Master Protein	Q91ZA3	Propionyl-CoA carboxylase alpha chain, mitochondrial OS=Mus musculus GN=Pcca PE=1 SV=2	FALSE	0	11.0043	5.1105	3	6	3	1	724	79.871	7.25	High	High	High	High	High	High	High	High	High	High	High	High		110821	ENSMUSG00000041650	Pcca	14		extracellular;mitochondrion;organelle lumen	catalytic activity;metal ion binding;nucleotide binding;protein binding	Pf00289, Pf00364, Pf01071, Pf02222, Pf02258, Pf02785, Pf02786, Pf07478, Pf08442, Pf13533, Pf13535, Pf13549, Pf15632	0.76	0.809	1.092	12740	17700	21050	16770	21880	19270	3	3	3	3	3	3
Master Protein	P38060	Hydroxymethylglutaryl-CoA lyase, mitochondrial OS=Mus musculus GN=Hmgcl PE=1 SV=2	FALSE	0	52.5295	24.9231	7	20	7	1	325	34.217	8.41	High	High	High	High	High	High	High	High	High	High	High	High		15356	ENSMUSG00000028672	Hmgcl	4	cell organization and biogenesis;metabolic process;response to stimulus	membrane;mitochondrion;organelle lumen	catalytic activity;metal ion binding;protein binding	Pf00682	0.513	1.042	1.195	76060	145500	134400	148300	139600	112400	6	6	6	6	6	6
Master Protein	Q3TWL2	Type 1 phosphatidylinositol 4,5-bisphosphate 4-phosphatase OS=Mus musculus GN=Tmem55b PE=1 SV=1	FALSE	0	23.5581	17.2535	4	17	4	1	284	30.027	8.82	High	High	High	High	High	High	High	High	High	High	High	High		219024	ENSMUSG00000035953	Tmem55b	14	metabolic process	endosome;membrane;vacuole	catalytic activity	Pf09788	0.84	0.881	0.964	26360	22060	23050	31380	25050	23910	3	3	3	3	3	3
Master Protein	Q9CXT7	Transmembrane protein 192 OS=Mus musculus GN=Tmem192 PE=1 SV=1	FALSE	0	10.5717	9.77444	3	5	3	1	266	30.316	8.32	High	High	High	High	High	High	High	High	High	High	High	High		73067	ENSMUSG00000025521	Tmem192	8		endosome;membrane;vacuole	protein binding	Pf14802	0.946	0.875	0.858	49190	54220	52940	52000	62000	61700	1	1	1	1	1	1
None	P28666	Murinoglobulin-2 OS=Mus musculus GN=Mug2 PE=1 SV=2	FALSE	0	40.1249	6.68504	9	17	9	1	1451	162.279	6.74	High	High	High	High	High	High	High	High	High	High	High	High		17837	ENSMUSG00000030131	Mug2	6	regulation of biological process	extracellular	enzyme regulator activity	Pf00207, Pf01835, Pf07677, Pf07678, Pf07703, Pf10569, Pf11974, Pf13249	0.809	0.73	1.111	420600	533400	825700	519600	731000	743300	6	6	6	6	6	6
Master Protein	Q9D6J6	NADH dehydrogenase [ubiquinone] flavoprotein 2, mitochondrial OS=Mus musculus GN=Ndufv2 PE=1 SV=2	FALSE	0	15.3726	12.5	2	2	2	1	248	27.268	7.4	High	High	High	High	High	High	High	High	High	High	High	High		72900	ENSMUSG00000024099	Ndufv2	17	metabolic process;transport	membrane;mitochondrion	catalytic activity;metal ion binding	Pf01257	0.636	1.165	0.937	692.4	1007	917.9	1089	863.8	979.3	1	1	1	1	1	1
Master Protein	Q9Z266	SNARE-associated protein Snapin OS=Mus musculus GN=Snapin PE=1 SV=1	FALSE	0	14.8476	16.1765	2	5	2	1	136	14.895	9.31	High	High	High	High	High	High	High	High	High	High	High	High		20615	ENSMUSG00000001018	Snapin	3	cell communication;cell organization and biogenesis;cellular component movement;cellular homeostasis;metabolic process;regulation of biological process;transport	cytoplasm;cytosol;Golgi;membrane;vacuole	protein binding	Pf14712	0.853	1.005	0.836	21740	24090	22040	25480	23980	26370	1	1	1	1	1	1
Master Protein	Q8BMQ8	Vacuolar fusion protein MON1 homolog B OS=Mus musculus GN=Mon1b PE=2 SV=1	FALSE	0	71.7932	22.2423	11	31	11	1	553	59.979	5.57	High	High	High	High	High	High	High	High	High	High	High	High		270096	ENSMUSG00000078908	Mon1b	8	metabolic process;transport	cytoplasm		Pf03164	0.868	0.889	0.932	76840	83060	85730	88520	93470	91980	5	5	5	5	5	5
Master Protein	P54869	Hydroxymethylglutaryl-CoA synthase, mitochondrial OS=Mus musculus GN=Hmgcs2 PE=1 SV=2	FALSE	0	100.141	31.4961	13	87	13	1	508	56.786	8.41	High	High	High	High	High	High	High	High	High	High	High	High		15360	ENSMUSG00000027875	Hmgcs2	3	metabolic process	membrane;mitochondrion;organelle lumen	catalytic activity	Pf01154, Pf08540, Pf08545	0.61	0.766	1.39	946600	1838000	2151000	1551000	2398000	1548000	15	14	15	15	14	14
Master Protein	Q9CPQ1	Cytochrome c oxidase subunit 6C OS=Mus musculus GN=Cox6c PE=1 SV=3	FALSE	0	5.18899	19.7368	2	8	2	1	76	8.464	10.14	High	High	High	High	High	High	High	High	High	High	High	High		12864	ENSMUSG00000014313	Cox6c	15	transport	membrane;mitochondrion	catalytic activity;transporter activity	Pf02937	0.799	0.941	0.945	998000	1384000	1262000	1249000	1471000	1337000	2	2	2	2	2	2
Master Protein	Q9EQ20	Methylmalonate-semialdehyde dehydrogenase [acylating], mitochondrial OS=Mus musculus GN=Aldh6a1 PE=1 SV=1	FALSE	0	78.6209	29.3458	14	47	14	1	535	57.879	8.07	High	High	High	High	High	High	High	High	High	High	High	High		104776	ENSMUSG00000021238	Aldh6a1	12	cell differentiation;metabolic process	mitochondrion	catalytic activity;RNA binding	Pf00171	0.754	0.849	1.07	673600	1060000	1234000	893600	1248000	1153000	12	12	12	12	12	12
Master Protein	Q62313	Trans-Golgi network integral membrane protein 1 OS=Mus musculus GN=Tgoln1 PE=1 SV=1	FALSE	0	11.0299	8.2153	3	3	3	1	353	37.826	5.34	High	High	High	High	High	High	High	High	High	High	High	High		22134	ENSMUSG00000056429	Tgoln1	6	transport	cytosol;endosome;Golgi;membrane			0.787	1.289	0.732	979.2	1443	1251	1244	1120	1708	1	1	1	1	1	1
Master Protein	Q9Z2I8	Succinyl-CoA ligase [GDP-forming] subunit beta, mitochondrial OS=Mus musculus GN=Suclg2 PE=1 SV=3	FALSE	0	15.3608	10.6236	5	7	5	1	433	46.811	7.02	High	High	High	High	High	High	High	High	High	High	High	High		20917	ENSMUSG00000061838	Suclg2	6	metabolic process	membrane;mitochondrion;nucleus	catalytic activity;metal ion binding;nucleotide binding;protein binding	Pf00549, Pf01071, Pf08442, Pf13549	0.714	0.895	1.071	33340	57890	59080	46680	64720	55150	2	2	2	2	2	2
Master Protein	P09411	Phosphoglycerate kinase 1 OS=Mus musculus GN=Pgk1 PE=1 SV=4	FALSE	0.000794913	4.30378	5.27578	2	2	2	1	417	44.522	7.9	High	High	High	High	High	High	High	High	High	High	High	High		18655	ENSMUSG00000066632; ENSMUSG00000062070	Pgk1	X; 12	metabolic process	cytoplasm;cytosol;membrane	catalytic activity;nucleotide binding	Pf00162	0.888	0.817	1.021	1073	1019	1099	1209	1246	1077	1	1	1	1	1	1
Master Protein	P07759	Serine protease inhibitor A3K OS=Mus musculus GN=Serpina3k PE=1 SV=2	FALSE	0	87.3418	27.0335	10	36	5	1	418	46.85	5.16	High	High	High	High	High	High	High	High	High	High	High	High		20714		Serpina3k	12	regulation of biological process;response to stimulus	extracellular	enzyme regulator activity;protein binding	Pf00079	1.091	0.944	0.761	105000	91330	116100	96240	96720	152500	5	5	5	5	5	5
Master Protein	Q9CQ75	NADH dehydrogenase [ubiquinone] 1 alpha subcomplex subunit 2 OS=Mus musculus GN=Ndufa2 PE=1 SV=3	FALSE	0	10.5252	24.2424	2	2	2	1	99	10.909	9.99	High	High	High	High	High	High	High	High	High	High	High	High		17991	ENSMUSG00000014294	Ndufa2	18	metabolic process;transport	membrane;mitochondrion	catalytic activity	Pf05047	0.861	0.903	0.944	33080	43600	42100	38430	48280	44600	2	2	2	2	2	2
Master Protein	Q9DB05	Alpha-soluble NSF attachment protein OS=Mus musculus GN=Napa PE=1 SV=1	FALSE	0	115.761	53.8983	17	81	17	1	295	33.168	5.45	High	High	High	High	High	High	High	High	High	High	High	High		108124	ENSMUSG00000006024	Napa	7	cell communication;cell differentiation;cell organization and biogenesis;regulation of biological process;transport	membrane	protein binding	Pf14938	0.982	1.087	0.703	1869000	2739000	2089000	1903000	2519000	2970000	15	15	15	15	15	16
Master Protein	P35505	Fumarylacetoacetase OS=Mus musculus GN=Fah PE=1 SV=2	FALSE	0	52.5953	23.6277	7	25	7	1	419	46.146	7.18	High	High	High	High	High	High	High	High	High	High	High	High		14085	ENSMUSG00000030630	Fah	7	metabolic process		catalytic activity;metal ion binding	Pf01557, Pf09298	0.616	1.214	1	73760	105000	87730	119800	86500	87700	7	7	7	7	7	7
Master Protein	Q61009	Scavenger receptor class B member 1 OS=Mus musculus GN=Scarb1 PE=1 SV=1	FALSE	0	26.6819	11.002	6	22	6	1	509	56.717	8.09	High	High	High	High	High	High	High	High	High	High	High	High		20778	ENSMUSG00000037936	Scarb1	5	cell organization and biogenesis;cell proliferation;cellular component movement;metabolic process;regulation of biological process;response to stimulus;transport	cell surface;cytoplasm;membrane	protein binding;receptor activity;signal transducer activity	Pf01130	0.775	0.944	0.966	92540	130200	176600	119400	137900	182900	3	3	3	3	2	3
Master Protein	Q9JJL3	Solute carrier organic anion transporter family member 1B2 OS=Mus musculus GN=Slco1b2 PE=1 SV=1	FALSE	0	9.22438	5.80552	3	8	3	1	689	76.678	8.68	High	High	High	High	High	High	High	High	High	High	High	High	Acetyl [N-Term]	28253	ENSMUSG00000030236	Slco1b2	6	metabolic process;response to stimulus;transport	membrane	protein binding;transporter activity	Pf03137, Pf07648, Pf07690, Pf13347	0.596	1.172	1.154	182700	208900	226400	306700	178200	196200	1	2	2	2	1	1
Master Protein	Q9DBG1	Sterol 26-hydroxylase, mitochondrial OS=Mus musculus GN=Cyp27a1 PE=1 SV=1	FALSE	0	18.9513	12.5704	4	8	4	1	533	60.682	9.14	High	High	High	High	High	High	High	High	High	High	High	High		104086	ENSMUSG00000026170	Cyp27a1	1	metabolic process	membrane;mitochondrion	catalytic activity;metal ion binding	Pf00067	0.781	0.843	1.116	10880	13030	15080	13930	15460	13510	3	3	3	3	3	3
Master Protein	Q571E4	N-acetylgalactosamine-6-sulfatase OS=Mus musculus GN=Galns PE=1 SV=2	FALSE	0	100.341	29.0385	16	58	16	1	520	57.637	6.52	High	High	High	High	High	High	High	High	High	High	High	High		50917	ENSMUSG00000015027	Galns	8	metabolic process	vacuole	catalytic activity;metal ion binding	Pf00884, Pf01663, Pf02995, Pf14707	1.168	0.577	1.184	953100	866200	1241000	816000	1500000	1049000	13	13	13	13	12	13
Master Protein	P70694	Estradiol 17 beta-dehydrogenase 5 OS=Mus musculus GN=Akr1c6 PE=1 SV=1	FALSE	0	19.8868	16.4087	6	12	6	1	323	37.024	8.28	High	High	High	High	High	High	High	High	High	High	High	High		83702	ENSMUSG00000021210	Akr1c6	13	metabolic process;regulation of biological process;response to stimulus	cytoplasm;nucleus	catalytic activity	Pf00248	0.662	1.592	0.804	181100	201100	135600	273500	126300	168700	4	4	4	4	4	4
Master Protein Candidate	Q64475	Histone H2B type 1-B OS=Mus musculus GN=Hist1h2bb PE=1 SV=3	FALSE	0	29.3259	34.127	4	7	4	1	126	13.944	10.32	High	High	High	High	High	High	High	High	High	High	High	High		319178	ENSMUSG00000075031	Hist1h2bb	13	cell organization and biogenesis	chromosome;cytoplasm;nucleus	DNA binding;protein binding	Pf00125, Pf00808	0.162	0.857	7.88	4725	4366	25030	29140	5096	3176	2	2	2	2	2	2
Master Protein Candidate	Q6ZWY9	Histone H2B type 1-C/E/G OS=Mus musculus GN=Hist1h2bc PE=1 SV=3	FALSE	0	29.3259	34.127	4	7	4	1	126	13.898	10.32	High	High	High	High	High	High	High	High	High	High	High	High		319179; 68024; 319181	ENSMUSG00000047246; ENSMUSG00000058385; ENSMUSG00000018102	Hist1h2be; Hist1h2bc; Hist1h2bg	13	cell organization and biogenesis;defense response;response to stimulus	chromosome;cytoplasm;nucleus	DNA binding;protein binding	Pf00125, Pf00808	0.162	0.857	7.88	4725	4366	25030	29140	5096	3176	2	2	2	2	2	2
Master Protein	P10853	Histone H2B type 1-F/J/L OS=Mus musculus GN=Hist1h2bf PE=1 SV=2	FALSE	0	29.3259	34.127	4	7	4	1	126	13.928	10.32	High	High	High	High	High	High	High	High	High	High	High	High		665622; 319185; 319180; 665596; 319187; 319183	ENSMUSG00000095217; ENSMUSG00000069300; ENSMUSG00000094338; ENSMUSG00000069303; ENSMUSG00000069307; ENSMUSG00000069268	Hist1h2br; Hist1h2bl; Hist1h2bf; Hist1h2bq; Hist1h2bn; Hist1h2bj	13	cell organization and biogenesis;defense response;response to stimulus	chromosome;cytoplasm;nucleus	DNA binding;protein binding	Pf00125, Pf00808	0.162	0.857	7.88	4725	4366	25030	29140	5096	3176	2	2	2	2	2	2
Master Protein Candidate	Q64478	Histone H2B type 1-H OS=Mus musculus GN=Hist1h2bh PE=1 SV=3	FALSE	0	29.3259	34.127	4	7	4	1	126	13.912	10.32	High	High	High	High	High	High	High	High	High	High	High	High		319182	ENSMUSG00000064168	Hist1h2bh	13	cell organization and biogenesis	chromosome;cytoplasm;nucleus	DNA binding;protein binding	Pf00125, Pf00808	0.162	0.857	7.88	4725	4366	25030	29140	5096	3176	2	2	2	2	2	2
Master Protein Candidate	Q8CGP1	Histone H2B type 1-K OS=Mus musculus GN=Hist1h2bk PE=1 SV=3	FALSE	0	29.3259	34.127	4	7	4	1	126	13.912	10.32	High	High	High	High	High	High	High	High	High	High	High	High		319184	ENSMUSG00000062727	Hist1h2bk	13	cell organization and biogenesis;defense response;response to stimulus	chromosome;cytoplasm;nucleus	DNA binding;protein binding	Pf00125, Pf00808	0.162	0.857	7.88	4725	4366	25030	29140	5096	3176	2	2	2	2	2	2
Master Protein Candidate	P10854	Histone H2B type 1-M OS=Mus musculus GN=Hist1h2bm PE=1 SV=2	FALSE	0	29.3259	34.127	4	7	4	1	126	13.928	10.32	High	High	High	High	High	High	High	High	High	High	High	High		319186	ENSMUSG00000096807	Hist1h2bm	13	cell organization and biogenesis	chromosome;cytoplasm;nucleus	DNA binding;protein binding	Pf00125, Pf00808	0.162	0.857	7.88	4725	4366	25030	29140	5096	3176	2	2	2	2	2	2
Master Protein Candidate	Q8CGP2	Histone H2B type 1-P OS=Mus musculus GN=Hist1h2bp PE=1 SV=3	FALSE	0	29.3259	34.127	4	7	4	1	126	13.984	10.32	High	High	High	High	High	High	High	High	High	High	High	High		319188	ENSMUSG00000069308	Hist1h2bp	13	cell organization and biogenesis	chromosome;cytoplasm;nucleus	DNA binding;protein binding	Pf00125, Pf00808	0.162	0.857	7.88	4725	4366	25030	29140	5096	3176	2	2	2	2	2	2
Master Protein Candidate	Q64525	Histone H2B type 2-B OS=Mus musculus GN=Hist2h2bb PE=1 SV=3	FALSE	0	29.3259	34.127	4	7	4	1	126	13.912	10.32	High	High	High	High	High	High	High	High	High	High	High	High		319189	ENSMUSG00000105827	Hist2h2bb	3	cell organization and biogenesis	chromosome;cytoplasm;nucleus	DNA binding;protein binding	Pf00125, Pf00808	0.162	0.857	7.88	4725	4366	25030	29140	5096	3176	2	2	2	2	2	2
Master Protein Candidate	Q64524	Histone H2B type 2-E OS=Mus musculus GN=Hist2h2be PE=1 SV=3	FALSE	0	29.3259	34.127	4	7	4	1	126	13.985	10.32	High	High	High	High	High	High	High	High	High	High	High	High		319190	ENSMUSG00000068854	Hist2h2be	3	cell organization and biogenesis;defense response;response to stimulus	chromosome;cytoplasm;nucleus	DNA binding;protein binding	Pf00125	0.162	0.857	7.88	4725	4366	25030	29140	5096	3176	2	2	2	2	2	2
Master Protein Candidate	Q9D2U9	Histone H2B type 3-A OS=Mus musculus GN=Hist3h2ba PE=1 SV=3	FALSE	0	29.3259	34.127	4	7	4	1	126	13.986	10.37	High	High	High	High	High	High	High	High	High	High	High	High		78303	ENSMUSG00000056895	Hist3h2ba	11	cell organization and biogenesis	chromosome;cytoplasm;nucleus	DNA binding;protein binding	Pf00125, Pf00808	0.162	0.857	7.88	4725	4366	25030	29140	5096	3176	2	2	2	2	2	2
Master Protein Candidate	Q8CGP0	Histone H2B type 3-B OS=Mus musculus GN=Hist3h2bb PE=1 SV=3	FALSE	0	29.3259	34.127	4	7	4	1	126	13.9	10.32	High	High	High	High	High	High	High	High	High	High	High	High		382522		Hist3h2bb-ps	11	cell organization and biogenesis	chromosome;nucleus	DNA binding;protein binding	Pf00125, Pf00808	0.162	0.857	7.88	4725	4366	25030	29140	5096	3176	2	2	2	2	2	2
Master Protein	P50136	2-oxoisovalerate dehydrogenase subunit alpha, mitochondrial OS=Mus musculus GN=Bckdha PE=1 SV=1	FALSE	0	16.3811	8.37104	2	3	2	1	442	50.339	8.06	High	High	High	High	High	High	High	High	High	High	High	High		12039		Bckdha	7	metabolic process	mitochondrion;organelle lumen	catalytic activity;metal ion binding;protein binding	Pf00456, Pf00676	0.774	0.827	1.101	4323	5257	7703	5586	6359	6994	2	2	2	2	2	2
Master Protein	Q923T7	Tripartite motif-containing protein 7 OS=Mus musculus GN=Trim7 PE=2 SV=2	FALSE	0	5.60563	3.33333	2	4	2	1	510	56.985	8.05	High	High	High	High	High	High	High	High	High	High	High	High		94089		Trim7	11		cytoplasm;nucleus	metal ion binding;protein binding	Pf00097, Pf00622, Pf00643, Pf13445, Pf13639, Pf13765, Pf13920, Pf13923, Pf14634, Pf14835, Pf15227	0.905	0.837	1.056	43920	47810	35100	48520	57150	33230	1	1	1	1	1	1
Master Protein	Q9CZ13	Cytochrome b-c1 complex subunit 1, mitochondrial OS=Mus musculus GN=Uqcrc1 PE=1 SV=2	FALSE	0	69.5141	30	9	20	9	1	480	52.819	6.21	High	High	High	High	High	High	High	High	High	High	High	High		22273	ENSMUSG00000025651; ENSMUSG00000107235	Uqcrc1	9; CHR_MG117_PATCH	metabolic process;response to stimulus;transport	membrane;mitochondrion	catalytic activity;metal ion binding;protein binding	Pf00675, Pf05193, Pf08367	0.8	0.961	0.972	205600	270700	264100	256900	281800	271700	5	5	5	5	5	5
Master Protein	Q9CQA3	Succinate dehydrogenase [ubiquinone] iron-sulfur subunit, mitochondrial OS=Mus musculus GN=Sdhb PE=1 SV=1	FALSE	0	28.0667	22.3404	7	17	7	1	282	31.793	8.68	High	High	High	High	High	High	High	High	High	High	High	High		67680	ENSMUSG00000009863	Sdhb	4	metabolic process;transport	membrane;mitochondrion	catalytic activity;metal ion binding	Pf13085, Pf13183, Pf13534	0.767	1.041	0.928	105500	149600	124600	137500	143700	134300	4	4	4	4	4	4
Master Protein	Q3UMB9	WASH complex subunit 7 OS=Mus musculus GN=Kiaa1033 PE=1 SV=2	FALSE	0	42.2924	9.29241	11	19	11	1	1173	136.283	7.37	High	High	High	High	High	High	High	High	High	High	High	High		319277	ENSMUSG00000034560	A230046K03Rik	10	cell organization and biogenesis;transport	endosome		Pf14744, Pf14745, Pf14746	0.723	0.992	1.072	11770	16060	12500	16290	16180	11660	2	2	2	2	2	2
Master Protein	Q00977	Gap junction beta-2 protein OS=Mus musculus GN=Gjb2 PE=1 SV=1	FALSE	0	7.92498	9.73451	2	4	2	1	226	26.394	9.01	High	High	High	High	High	High	High	High	High	High	High	High		14619	ENSMUSG00000046352	Gjb2	14	cell communication;cell organization and biogenesis;response to stimulus;transport	cytoplasm;membrane	protein binding;transporter activity	Pf00029, Pf10582	1.039	0.703	1.082	914.8	930.3	1173	880.7	1323	1084	1	1	1	1	1	1
Master Protein	P51910	Apolipoprotein D OS=Mus musculus GN=Apod PE=1 SV=1	FALSE	0	17.2149	21.164	4	8	4	1	189	21.516	4.91	High	High	High	High	High	High	High	High	High	High	High	High		11815	ENSMUSG00000022548	Apod	16	cell organization and biogenesis;metabolic process;regulation of biological process;response to stimulus;transport	cytoplasm;endoplasmic reticulum;extracellular;ribosome	transporter activity	Pf00061, Pf03973, Pf08212	0.849	1.249	0.77	18540	21400	21680	21830	17130	28160	2	2	3	2	2	2
None	P59279	Ras-related protein Rab-2B OS=Mus musculus GN=Rab2b PE=1 SV=1	FALSE	0	50.1092	30.0926	5	20	5	1	216	24.183	6.68	High	High	High	High	High	High	High	High	High	High	High	High		76338	ENSMUSG00000022159	Rab2b	14	regulation of biological process;response to stimulus;transport	endoplasmic reticulum;Golgi;membrane	nucleotide binding	Pf00025, Pf00071, Pf01926, Pf08477	0.867	0.893	1.006	369800	423000	437400	426400	473800	434600	5	5	5	5	5	5
Master Protein	P11609	Antigen-presenting glycoprotein CD1d1 OS=Mus musculus GN=Cd1d1 PE=1 SV=3	FALSE	0	57.5148	20.8333	8	46	8	1	336	38.529	7.14	High	High	High	High	High	High	High	High	High	High	High	High		12479		Cd1d1	3	cell differentiation;defense response;regulation of biological process;response to stimulus	cell surface;cytoplasm;endosome;membrane;vacuole	protein binding	Pf07654	0.515	1.534	0.956	1178000	2213000	1529000	2288000	1443000	1600000	8	8	8	8	8	8
Master Protein	Q8BWH0	Putative sodium-coupled neutral amino acid transporter 7 OS=Mus musculus GN=Slc38a7 PE=1 SV=1	FALSE	0	13.2506	7.5594	4	7	4	1	463	49.88	5.29	High	High	High	High	High	High	High	High	High	High	High	High		234595	ENSMUSG00000036534	Slc38a7	8	transport	membrane	transporter activity	Pf01490, Pf03845	0.884	0.987	0.917	54220	51210	52120	61330	51880	56840	3	3	3	3	3	3
Master Protein	Q921G7	Electron transfer flavoprotein-ubiquinone oxidoreductase, mitochondrial OS=Mus musculus GN=Etfdh PE=1 SV=1	FALSE	0	74.4384	24.1883	13	26	13	1	616	68.048	7.58	High	High	High	High	High	High	High	High	High	High	High	High		66841	ENSMUSG00000027809	Etfdh	3	metabolic process;response to stimulus;transport	membrane;mitochondrion	catalytic activity;metal ion binding;nucleotide binding	Pf00890, Pf01266, Pf01494, Pf01946, Pf03486, Pf05187, Pf05834, Pf07992, Pf12831, Pf13450, Pf13454, Pf13738	0.718	0.942	1.146	173800	254200	242600	241800	269900	211700	8	8	8	8	8	8
Master Protein	O88653	Ragulator complex protein LAMTOR3 OS=Mus musculus GN=Lamtor3 PE=1 SV=1	FALSE	0	42.3961	62.9032	6	20	6	1	124	13.544	7.34	High	High	High	High	High	High	High	High	High	High	High	High		56692; 545987	ENSMUSG00000091512; ENSMUSG00000094685	Lamtor3; Gm5900	3; 7	regulation of biological process;response to stimulus	endosome;membrane	enzyme regulator activity;protein binding;structural molecule activity	Pf08923	0.85	0.955	0.991	48330	44720	48210	56860	46830	48640	4	4	4	4	4	4
Master Protein	Q91ZJ9	Hyaluronidase-1 OS=Mus musculus GN=Hyal1 PE=1 SV=3	FALSE	0	16.7921	8.00866	3	7	3	1	462	52.076	6.4	High	High	High	High	High	High	High	High	High	High	High	High		15586	ENSMUSG00000010051	Hyal1	9	defense response;metabolic process;regulation of biological process;response to stimulus	cytoplasm;extracellular;vacuole	catalytic activity;protein binding;receptor activity	Pf01630	0.971	0.842	0.978	149000	130800	130800	153400	155400	133900	3	3	3	3	3	3
Master Protein	P24456	Cytochrome P450 2D10 OS=Mus musculus GN=Cyp2d10 PE=1 SV=2	FALSE	0	12.9656	5.95238	3	5	2	1	504	57.197	6.61	High	High	High	High	High	High	High	High	High	High	High	High		13101	ENSMUSG00000094806	Cyp2d10	15	metabolic process	endoplasmic reticulum;membrane	catalytic activity;metal ion binding	Pf00067	0.743	1.253	0.853	17270	21600	15190	23240	17230	17810	1	1	1	1	1	1
None	P24457	Cytochrome P450 2D11 OS=Mus musculus GN=Cyp2d11 PE=2 SV=2	FALSE	0	8.1255	3.76984	2	4	1	1	504	56.951	6.25	High	High	High	High	High	High	High	High	High	High	High	High		545123	ENSMUSG00000068085	Cyp2d11	15	metabolic process	endoplasmic reticulum;membrane	catalytic activity;metal ion binding	Pf00067	0.743	1.253	0.853	17270	21600	15190	23240	17230	17810	1	1	1	1	1	1
Master Protein	P55065	Phospholipid transfer protein OS=Mus musculus GN=Pltp PE=1 SV=1	FALSE	0	8.90447	4.86815	2	5	2	1	493	54.419	6.62	High	High	High	High	High	High	High	High	High	High	High	High		18830	ENSMUSG00000017754	Pltp	2	cell organization and biogenesis;cellular component movement;metabolic process;regulation of biological process;transport	extracellular		Pf01273, Pf02886	0.636	1.332	1.101	14180	13600	14940	22280	10200	13570	1	1	1	1	1	1
Master Protein	Q8BL86	Metallo-beta-lactamase domain-containing protein 2 OS=Mus musculus GN=Mblac2 PE=1 SV=2	FALSE	0	7.95264	7.16846	2	3	2	1	279	31.186	6.86	High	High	High	High	High	High	High	High	High	High	High	High		72852	ENSMUSG00000051098	Mblac2	13			catalytic activity;metal ion binding	Pf00753, Pf12706	0.793	1.104	0.9	14710	18970	16690	18550	17180	18550	1	1	1	1	1	1
Master Protein	P19783	Cytochrome c oxidase subunit 4 isoform 1, mitochondrial OS=Mus musculus GN=Cox4i1 PE=1 SV=2	FALSE	0	83.849	43.1953	9	50	9	1	169	19.518	9.23	High	High	High	High	High	High	High	High	High	High	High	High		12857	ENSMUSG00000031818	Cox4i1	8	metabolic process;response to stimulus;transport	membrane;mitochondrion;nucleus	catalytic activity;transporter activity	Pf02936	0.802	0.982	0.992	1313000	1747000	1700000	1637000	1778000	1714000	11	11	11	11	11	11
Master Protein	Q8R420	ATP-binding cassette sub-family A member 3 OS=Mus musculus GN=Abca3 PE=1 SV=3	FALSE	0	87.0776	9.33099	13	33	13	1	1704	191.847	7.17	High	High	High	High	High	High	High	High	High	High	High	High		27410	ENSMUSG00000024130	Abca3	17	response to stimulus;transport	membrane	catalytic activity;nucleotide binding;transporter activity	Pf00005, Pf03193, Pf12698, Pf13304, Pf13476	0.721	1.179	0.915	112200	158900	109800	155600	134800	120000	9	9	9	9	9	9
Master Protein	P07356	Annexin A2 OS=Mus musculus GN=Anxa2 PE=1 SV=2	FALSE	0	74.0252	35.6932	13	62	13	1	339	38.652	7.69	High	High	High	High	High	High	High	High	High	High	High	High	Acetyl [N-Term]	12306	ENSMUSG00000032231	Anxa2	9	cell organization and biogenesis;regulation of biological process;response to stimulus;transport	cell surface;cytoplasm;cytosol;endosome;extracellular;membrane;nucleus	enzyme regulator activity;metal ion binding;protein binding;RNA binding	Pf00191	0.579	1.086	1.265	676800	1088000	941900	1169000	1002000	744500	8	9	9	9	8	9
Master Protein	O35657	Sialidase-1 OS=Mus musculus GN=Neu1 PE=1 SV=1	FALSE	0	23.4785	12.9584	5	10	5	1	409	44.563	6.02	High	High	High	High	High	High	High	High	High	High	High	High		18010	ENSMUSG00000007038	Neu1	17	metabolic process;regulation of biological process	cell surface;membrane;organelle lumen;vacuole	catalytic activity;protein binding	Pf13088, Pf13859	1.099	0.724	1.045	99460	92400	101200	90470	127700	96910	3	3	3	3	3	3
Master Protein	Q8BFR4	N-acetylglucosamine-6-sulfatase OS=Mus musculus GN=Gns PE=1 SV=1	FALSE	0	70.156	19.4853	11	100	11	1	544	61.136	8.24	High	High	High	High	High	High	High	High	High	High	High	High		75612	ENSMUSG00000034707	Gns	10	metabolic process	vacuole	catalytic activity;metal ion binding	Pf00884, Pf01663	0.924	0.963	0.906	9983000	10950000	11110000	10810000	11370000	12260000	11	11	11	11	10	11
None	P11610	Antigen-presenting glycoprotein CD1d2 OS=Mus musculus GN=Cd1d2 PE=2 SV=2	FALSE	0	37.851	13.0952	6	35	6	1	336	38.452	7.49	High	High	High	High	High	High	High	High	High	High	High	High		12480		Cd1d2	3	defense response;regulation of biological process;response to stimulus	endosome;membrane;vacuole	protein binding	Pf07654	0.517	1.56	0.962	1125000	2117000	1456000	2175000	1358000	1513000	6	6	6	6	6	6
Master Protein	O35114	Lysosome membrane protein 2 OS=Mus musculus GN=Scarb2 PE=1 SV=3	FALSE	0	188.829	32.2176	24	215	24	1	478	54.009	5.1	High	High	High	High	High	High	High	High	High	High	High	High		12492	ENSMUSG00000029426	Scarb2	5	transport	membrane;organelle lumen;vacuole	protein binding;receptor activity	Pf01130	0.879	0.898	1.016	14670000	16470000	18520000	16700000	18350000	18230000	23	23	23	24	23	23
Master Protein	Q9DBL2	Ganglioside-induced differentiation-associated protein 2 OS=Mus musculus GN=Gdap2 PE=1 SV=1	FALSE	0	59.356	24.498	10	22	10	1	498	56.233	5.39	High	High	High	High	High	High	High	High	High	High	High	High		14547	ENSMUSG00000027865	Gdap2	3	response to stimulus	membrane		Pf01661, Pf13716	0.936	0.888	0.988	90490	106600	97450	96710	120000	98610	6	6	6	6	6	6
Master Protein	P04919	Band 3 anion transport protein OS=Mus musculus GN=Slc4a1 PE=1 SV=1	FALSE	0	8.7596	2.47578	2	5	2	1	929	103.07	5.45	High	High	High	High	High	High	High	High	High	High	High	High		20533	ENSMUSG00000006574	Slc4a1	11	cell organization and biogenesis;cellular homeostasis;regulation of biological process;response to stimulus;transport	cell surface;cytoskeleton;membrane	protein binding;transporter activity	Pf00955, Pf07565	0.829	1.687	0.735	6164	8926	11750	7437	5290	16000	2	2	2	2	2	2
None	P07744	Keratin, type II cytoskeletal 4 OS=Mus musculus GN=Krt4 PE=1 SV=2	FALSE	0	18.1035	6.85714	6	17	1	1	525	56.248	8.15	High	High	High	High	High	High	High	High	High	High	High	High		16682	ENSMUSG00000059668	Krt4	15	cell differentiation;cell organization and biogenesis;regulation of biological process	cell surface;cytoskeleton;nucleus	catalytic activity;motor activity;protein binding;structural molecule activity	Pf00038, Pf01576	0.533	2.148	0.834	68750	101800	47500	128900	47380	56930	1	1	1	1	1	1
Master Protein	P20108	Thioredoxin-dependent peroxide reductase, mitochondrial OS=Mus musculus GN=Prdx3 PE=1 SV=1	FALSE	0	59.3713	39.6887	11	41	11	1	257	28.109	7.58	High	High	High	High	High	High	High	High	High	High	High	High		11757	ENSMUSG00000024997	Prdx3	19	cell death;cell differentiation;cell organization and biogenesis;cellular homeostasis;metabolic process;regulation of biological process;response to stimulus	cytoplasm;cytosol;endosome;mitochondrion	antioxidant activity;catalytic activity;enzyme regulator activity;protein binding	Pf00578, Pf08534, Pf10417, Pf13905	0.624	1.185	1.163	732600	957000	855100	1175000	807700	735500	8	8	8	8	8	8
Master Protein	Q8VCN5	Cystathionine gamma-lyase OS=Mus musculus GN=Cth PE=1 SV=1	FALSE	0	50.5619	25.8794	9	23	9	1	398	43.539	7.65	High	High	High	High	High	High	High	High	High	High	High	High		107869	ENSMUSG00000028179	Cth	3	cell organization and biogenesis;metabolic process;regulation of biological process	cytoplasm;cytosol;nucleus	catalytic activity;protein binding	Pf00155, Pf00266, Pf01041, Pf01053, Pf01212, Pf06838	0.9	1.24	0.717	357300	421800	286200	397100	340100	399200	7	7	7	7	7	6
Master Protein	Q9Z0M5	Lysosomal acid lipase/cholesteryl ester hydrolase OS=Mus musculus GN=Lipa PE=1 SV=2	FALSE	0	78.2323	21.9144	8	80	8	1	397	45.296	8.07	High	High	High	High	High	High	High	High	High	High	High	High		16889	ENSMUSG00000024781	Lipa	19	cell organization and biogenesis;cell proliferation;defense response;metabolic process;response to stimulus	vacuole	catalytic activity	Pf00561, Pf04083, Pf12695, Pf12697	0.77	1.091	0.993	1153000	1280000	1345000	1497000	1173000	1354000	10	10	9	10	10	10
Master Protein	Q8R0Y6	Cytosolic 10-formyltetrahydrofolate dehydrogenase OS=Mus musculus GN=Aldh1l1 PE=1 SV=1	FALSE	0	51.3689	14.5233	10	26	10	1	902	98.647	5.91	High	High	High	High	High	High	High	High	High	High	High	High		107747	ENSMUSG00000030088	Aldh1l1	6	metabolic process	cytoplasm;mitochondrion	catalytic activity;protein binding	Pf00171, Pf00550, Pf00551, Pf02911	0.493	3.435	0.621	335300	591700	243900	680900	172300	392900	8	8	8	8	7	8
Master Protein	Q9D3D9	ATP synthase subunit delta, mitochondrial OS=Mus musculus GN=Atp5d PE=1 SV=1	FALSE	0	15.3231	13.6905	2	11	2	1	168	17.589	5.08	High	High	High	High	High	High	High	High	High	High	High	High		66043	ENSMUSG00000003072	Atp5d	10	metabolic process;transport	membrane;mitochondrion	catalytic activity;protein binding;transporter activity	Pf02823	0.807	1.042	0.971	124200	161000	140900	153800	154400	145200	2	2	2	2	2	2
Master Protein	P56542	Deoxyribonuclease-2-alpha OS=Mus musculus GN=Dnase2 PE=1 SV=1	FALSE	0	60.9859	28.8952	9	28	9	1	353	38.786	7.46	High	High	High	High	High	High	High	High	High	High	High	High		13423	ENSMUSG00000003812	Dnase2a	8	cell death;cell differentiation;development;metabolic process	vacuole	catalytic activity	Pf03265	0.837	0.857	1.126	353200	395500	510700	422000	461300	453600	9	9	9	9	9	9
Master Protein	P24721	Asialoglycoprotein receptor 2 OS=Mus musculus GN=Asgr2 PE=1 SV=1	FALSE	0	27.8259	17.608	6	23	6	1	301	34.885	5.21	High	High	High	High	High	High	High	High	High	High	High	High		11890	ENSMUSG00000040963	Asgr2	11	metabolic process;regulation of biological process;transport	membrane		Pf00059, Pf03954	0.676	1.994	0.773	553100	571700	365200	818500	286800	472700	3	3	3	3	3	3
Master Protein	Q9DBM2	Peroxisomal bifunctional enzyme OS=Mus musculus GN=Ehhadh PE=1 SV=4	FALSE	0	170.903	42.2006	25	119	25	1	718	78.252	9.13	High	High	High	High	High	High	High	High	High	High	High	High		74147	ENSMUSG00000022853	Ehhadh	16	metabolic process;transport	cytosol;mitochondrion	catalytic activity;protein binding	Pf00378, Pf00725, Pf02254, Pf02737	0.613	1.649	0.94	786200	1009000	599700	1282000	612200	638000	19	19	19	20	18	18
Master Protein	Q07235	Glia-derived nexin OS=Mus musculus GN=Serpine2 PE=1 SV=2	FALSE	0	7.89662	7.0529	2	6	2	1	397	44.179	9.85	High	High	High	High	High	High	High	High	High	High	High	High		20720	ENSMUSG00000026249	Serpine2	1	cell differentiation;cell organization and biogenesis;coagulation;development;regulation of biological process;response to stimulus;transport	cytosol;extracellular;membrane	enzyme regulator activity;protein binding	Pf00079	1.208	0.733	1.003	9008	8145	7529	7458	11110	7502	2	2	2	2	2	2
Master Protein	Q99LB7	Sarcosine dehydrogenase, mitochondrial OS=Mus musculus GN=Sardh PE=1 SV=1	FALSE	0	121.763	21.5452	19	59	19	1	919	101.618	6.74	High	High	High	High	High	High	High	High	High	High	High	High		192166	ENSMUSG00000009614	Sardh	2	metabolic process	mitochondrion;organelle lumen	catalytic activity;nucleotide binding;protein binding	Pf01266, Pf01571, Pf08669	0.73	1.118	0.993	329300	500500	459400	451000	447700	462800	16	16	16	16	16	15
Master Protein	P17047	Lysosome-associated membrane glycoprotein 2 OS=Mus musculus GN=Lamp2 PE=1 SV=2	FALSE	0	105.384	28.6747	20	250	20	1	415	45.652	7.39	High	High	High	High	High	High	High	High	High	High	High	High		16784	ENSMUSG00000016534	Lamp2	X	cellular homeostasis;regulation of biological process	endosome;membrane;vacuole	protein binding	Pf01299	0.855	0.982	1.017	10360000	11030000	11840000	12130000	11220000	11640000	19	19	19	19	19	19
Master Protein	Q8BH59	Calcium-binding mitochondrial carrier protein Aralar1 OS=Mus musculus GN=Slc25a12 PE=1 SV=1	FALSE	0	15.8162	5.613	4	11	2	1	677	74.523	8.25	High	High	High	High	High	High	High	High	High	High	High	High		78830	ENSMUSG00000027010	Slc25a12	2	metabolic process;response to stimulus;transport	membrane;mitochondrion	metal ion binding;structural molecule activity;transporter activity	Pf00153, Pf13499	0.948	0.97	0.93	36550	42000	35460	38580	43290	38110	1	1	1	1	1	1
Master Protein	P67778	Prohibitin OS=Mus musculus GN=Phb PE=1 SV=1	FALSE	0	82.8148	51.8382	10	39	10	1	272	29.802	5.76	High	High	High	High	High	High	High	High	High	High	High	High		18673	ENSMUSG00000038845	Phb	11	cell differentiation;cell organization and biogenesis;metabolic process;regulation of biological process;response to stimulus	cell surface;cytoplasm;endosome;membrane;mitochondrion;nucleus	DNA binding;protein binding	Pf01145	0.775	1.077	1.005	626700	861500	754300	808300	799600	750800	8	9	9	9	9	9
Master Protein	Q6PB66	Leucine-rich PPR motif-containing protein, mitochondrial OS=Mus musculus GN=Lrpprc PE=1 SV=2	FALSE	0	18.0059	3.3046	4	5	4	1	1392	156.516	6.83	High	High	High	High	High	High	High	High	High	High	High	High		72416	ENSMUSG00000024120	Lrpprc	17	metabolic process;regulation of biological process;transport	chromosome;cytoplasm;cytoskeleton;membrane;mitochondrion;nucleus	DNA binding;protein binding;RNA binding	Pf12854, Pf13041, Pf13812	0.708	1.127	1.021	16850	26510	25350	23800	23530	24830	2	2	2	2	2	2
None	Q3V132	ADP/ATP translocase 4 OS=Mus musculus GN=Slc25a31 PE=1 SV=1	FALSE	0	20.0411	6.875	4	16	4	1	320	35.235	9.58	High	High	High	High	High	High	High	High	High	High	High	High		73333	ENSMUSG00000069041	Slc25a31	3	metabolic process;transport	membrane;mitochondrion;nucleus	structural molecule activity;transporter activity	Pf00153	0.733	1.076	1.064	38380	53650	50840	52360	49870	47760	4	4	4	4	4	4
Master Protein	P01872	Ig mu chain C region OS=Mus musculus GN=Ighm PE=1 SV=2	FALSE	0	65.0788	25.5507	9	26	9	1	454	49.94	7.01	High	High	High	High	High	High	High	High	High	High	High	High		16019		Ighm	12	cell organization and biogenesis;defense response;metabolic process;regulation of biological process;response to stimulus;transport	cell surface;cytosol;extracellular;membrane	protein binding;receptor activity;signal transducer activity	Pf07654, Pf07679	0.997	0.897	0.963	120700	117800	175600	121000	131300	182300	5	4	4	4	4	4
Master Protein	P61226	Ras-related protein Rap-2b OS=Mus musculus GN=Rap2b PE=1 SV=1	FALSE	0	18.8394	12.0219	2	9	1	1	183	20.491	4.81	High	High	High	High	High	High	High	High	High	High	High	High		74012	ENSMUSG00000036894	Rap2b	3	regulation of biological process;response to stimulus;transport	cytosol;endosome;membrane	nucleotide binding;protein binding;transporter activity	Pf00009, Pf00071, Pf02421, Pf08477	0.983	0.915	0.97	98220	105600	91760	99950	115500	94640	1	1	1	1	1	1
Master Protein	P97821	Dipeptidyl peptidase 1 OS=Mus musculus GN=Ctsc PE=1 SV=1	FALSE	0	244.031	41.9913	22	186	22	1	462	52.343	6.89	High	High	High	High	High	High	High	High	High	High	High	High		13032	ENSMUSG00000030560	Ctsc	7	cell death;metabolic process;regulation of biological process;response to stimulus	endoplasmic reticulum;Golgi;membrane;vacuole	catalytic activity;enzyme regulator activity;protein binding	Pf00112, Pf04595, Pf08773	0.833	1.167	0.916	5892000	5895000	5010000	7077000	5052000	5472000	24	24	24	24	24	24
Master Protein	Q80XN0	D-beta-hydroxybutyrate dehydrogenase, mitochondrial OS=Mus musculus GN=Bdh1 PE=1 SV=2	FALSE	0	77.9911	42.5656	10	45	10	1	343	38.274	9.01	High	High	High	High	High	High	High	High	High	High	High	High		71911	ENSMUSG00000046598	Bdh1	16	metabolic process	cytoplasm;membrane;mitochondrion;organelle lumen	catalytic activity	Pf00106, Pf08643, Pf13561	0.747	1.133	0.99	375900	567700	419000	503300	501200	423300	11	11	11	11	11	11
Master Protein	Q9Z0K8	Pantetheinase OS=Mus musculus GN=Vnn1 PE=1 SV=3	FALSE	0	11.8527	5.85938	2	2	2	1	512	57.054	5.94	High	High	High	High	High	High	High	High	High	High	High	High		22361	ENSMUSG00000037440	Vnn1	10	defense response;metabolic process;regulation of biological process;response to stimulus	membrane	catalytic activity	Pf00795	0.861	0.855	1.177	1496	1587	1830	1737	1856	1555	1	1	1	1	1	1
Master Protein	O70439	Syntaxin-7 OS=Mus musculus GN=Stx7 PE=1 SV=3	FALSE	0	42.1146	24.9042	6	34	6	1	261	29.802	5.78	High	High	High	High	High	High	High	High	High	High	High	High		53331		Stx7	10	cell organization and biogenesis;regulation of biological process;transport	endosome;membrane;vacuole	protein binding	Pf05739, Pf14523	0.987	0.925	0.961	433300	468100	452700	439300	505800	471300	5	5	5	5	5	5
Master Protein	Q99JY8	Phospholipid phosphatase 3 OS=Mus musculus GN=Plpp3 PE=1 SV=1	FALSE	0	8.95383	9.29487	2	2	2	1	312	35.193	9.07	High	High	High	High	High	High	High	High	High	High	High	High		67916	ENSMUSG00000028517	Ppap2b; Plpp3	4	cell differentiation;development;metabolic process;regulation of biological process;response to stimulus	endoplasmic reticulum;Golgi;membrane	catalytic activity;protein binding	Pf01569	0.564	1.083	1.185	2407	5677	5220	4269	5243	4404	1	1	1	1	1	1
Master Protein	Q8R164	Valacyclovir hydrolase OS=Mus musculus GN=Bphl PE=1 SV=1	FALSE	0	18.3247	20.2749	5	8	5	1	291	32.83	8.94	High	High	High	High	High	High	High	High	High	High	High	High		68021	ENSMUSG00000038286	Bphl	13	metabolic process	cytoplasm;mitochondrion	catalytic activity	Pf00561, Pf12695, Pf12697	0.62	1.542	0.885	27460	46620	35130	44310	30230	39690	4	4	4	4	3	4
Master Protein	P63321	Ras-related protein Ral-A OS=Mus musculus GN=Rala PE=1 SV=1	FALSE	0.0013947	4.0859	11.165	2	2	2	1	206	23.538	7.11	High	High	High	High	High	High	High	High	High	High	High	High		56044	ENSMUSG00000008859	Rala	13	cell division;cell organization and biogenesis;regulation of biological process;response to stimulus;transport	cell surface;membrane	catalytic activity;nucleotide binding;protein binding	Pf00025, Pf00071, Pf08477	0.749	1.154	1.006	15410	19370	19860	20590	16780	19730	2	2	2	2	2	2
Master Protein Candidate	Q9JIW9	Ras-related protein Ral-B OS=Mus musculus GN=Ralb PE=1 SV=1	FALSE	0.0013947	4.0859	11.165	2	2	2	1	206	23.335	6.62	High	High	High	High	High	High	High	High	High	High	High	High		64143	ENSMUSG00000004451	Ralb	1	cell communication;cell death;cell division;regulation of biological process;response to stimulus	membrane;vacuole	catalytic activity;nucleotide binding;protein binding	Pf00025, Pf00071, Pf08477	0.749	1.154	1.006	15410	19370	19860	20590	16780	19730	2	2	2	2	2	2
None	Q62159	Rho-related GTP-binding protein RhoC OS=Mus musculus GN=Rhoc PE=1 SV=2	FALSE	0	5.89006	9.84456	2	8	1	1	193	21.992	6.58	High	High	High	High	High	High	High	High	High	High	High	High		11853	ENSMUSG00000002233	Rhoc	3	cell organization and biogenesis;cellular component movement;regulation of biological process;response to stimulus	cytosol;membrane;nucleus	nucleotide binding;protein binding;signal transducer activity	Pf00025, Pf00071, Pf08477	0.694	1.042	1.156	116800	192100	165000	168200	184300	142700	2	2	2	2	2	2
Master Protein	Q9DBU0	Transmembrane 9 superfamily member 1 OS=Mus musculus GN=Tm9sf1 PE=2 SV=2	FALSE	0	23.5038	9.07591	5	6	5	1	606	68.883	7.09	High	High	High	High	High	High	High	High	High	High	High	High		74140	ENSMUSG00000002320	Tm9sf1	14	metabolic process	membrane;vacuole		Pf02990	0.928	1.09	0.837	7263	9473	6155	7826	8692	7354	2	2	2	2	2	2
Master Protein	O08677	Kininogen-1 OS=Mus musculus GN=Kng1 PE=1 SV=1	FALSE	0	55.5085	18.7595	9	19	9	1	661	73.056	6.54	High	High	High	High	High	High	High	High	High	High	High	High		16644		Kng1	16	cellular homeostasis;coagulation;defense response;regulation of biological process;response to stimulus	extracellular	enzyme regulator activity;protein binding	Pf00031	0.911	1.101	0.889	193100	212500	215700	212100	193000	242600	7	7	7	7	7	7
Master Protein	Q61542	StAR-related lipid transfer protein 3 OS=Mus musculus GN=Stard3 PE=1 SV=1	FALSE	0	35.0197	24.2152	7	12	7	1	446	50.438	7.49	High	High	High	High	High	High	High	High	High	High	High	High		59045	ENSMUSG00000018167	Stard3	11	metabolic process;transport	cytoplasm;endosome;membrane;mitochondrion		Pf01852, Pf10457	0.9	1.106	0.884	58490	65520	52580	64990	59270	59510	2	2	2	2	2	2
Master Protein	Q9DB20	ATP synthase subunit O, mitochondrial OS=Mus musculus GN=Atp5o PE=1 SV=1	FALSE	0	32.9051	28.169	7	21	7	1	213	23.349	9.99	High	High	High	High	High	High	High	High	High	High	High	High		28080; 102641678	ENSMUSG00000022956	Atp5o; LOC100047429; LOC102641678	16; 3	metabolic process;transport	membrane;mitochondrion;nucleus	catalytic activity;protein binding;transporter activity	Pf00213	0.714	1.175	1.04	238500	333900	289400	333900	284100	278200	6	6	6	6	6	6
Master Protein	Q8K211	High affinity copper uptake protein 1 OS=Mus musculus GN=Slc31a1 PE=2 SV=1	FALSE	0	53.1833	15.8163	4	23	4	1	196	21.946	7.28	High	High	High	High	High	High	High	High	High	High	High	High		20529	ENSMUSG00000066150	Slc31a1	4	cellular homeostasis;response to stimulus;transport	cytoplasm;endosome;membrane	protein binding;transporter activity	Pf04145	0.974	0.956	0.954	98420	84010	81950	101100	87840	85920	5	5	5	5	5	5
Master Protein	Q9DCX2	ATP synthase subunit d, mitochondrial OS=Mus musculus GN=Atp5h PE=1 SV=3	FALSE	0	27.9625	32.9193	4	10	4	1	161	18.738	5.69	High	High	High	High	High	High	High	High	High	High	High	High		71679	ENSMUSG00000034566	Atp5h	11	metabolic process;transport	cytoplasm;membrane;mitochondrion	catalytic activity;transporter activity	Pf05873	0.697	1.268	1.009	35610	47330	46090	51110	37340	45670	3	3	3	3	2	3
Master Protein	P20060	Beta-hexosaminidase subunit beta OS=Mus musculus GN=Hexb PE=1 SV=2	FALSE	0	93.0559	25.1866	14	86	14	1	536	61.077	8.12	High	High	High	High	High	High	High	High	High	High	High	High		15212	ENSMUSG00000021665	Hexb	13	cell organization and biogenesis;cellular component movement;cellular homeostasis;metabolic process;regulation of biological process;reproduction;response to stimulus	membrane;vacuole	catalytic activity;protein binding	Pf00728, Pf14845	1.014	0.984	0.89	2979000	2940000	2672000	2939000	2988000	3002000	12	12	12	12	12	12
Master Protein	Q9QUI0	Transforming protein RhoA OS=Mus musculus GN=Rhoa PE=1 SV=1	FALSE	0	17.6448	18.1347	4	10	3	1	193	21.768	6.1	High	High	High	High	High	High	High	High	High	High	High	High		11848	ENSMUSG00000007815	Rhoa	9	cell differentiation;cell division;cell organization and biogenesis;cellular component movement;metabolic process;regulation of biological process;response to stimulus	cytoplasm;cytoskeleton;cytosol;endosome;membrane;mitochondrion;nucleus	catalytic activity;nucleotide binding;protein binding	Pf00025, Pf00071, Pf08477	0.701	1.051	1.157	120900	197800	169400	172500	188200	146400	3	3	3	3	3	3
None	sp	P68871 HBB_HUMAN	TRUE	0	9.12084	13.0137	2	6	2	1	146	15.857	7.28	High	High	High	High	High	High	High	High	High	High	High	High										0.915	0.985	0.979	30250	41400	45570	33050	42020	46550	2	2	2	2	2	2
Master Protein	Q8BJ64	Choline dehydrogenase, mitochondrial OS=Mus musculus GN=Chdh PE=1 SV=1	FALSE	0	14.1877	7.21477	3	6	3	1	596	66.372	8.51	High	High	High	High	High	High	High	High	High	High	High	High		218865	ENSMUSG00000015970	Chdh	14	metabolic process	membrane;mitochondrion	catalytic activity;nucleotide binding	Pf00732, Pf01266, Pf05199, Pf05834, Pf13450	0.816	0.989	1.066	43720	67720	65390	53590	68440	61320	3	3	3	3	3	3
Master Protein	P19536	Cytochrome c oxidase subunit 5B, mitochondrial OS=Mus musculus GN=Cox5b PE=1 SV=1	FALSE	0	32.5211	35.1562	4	32	4	1	128	13.804	8.38	High	High	High	High	High	High	High	High	High	High	High	High		12859		Cox5b	1	metabolic process;transport	membrane;mitochondrion	catalytic activity;metal ion binding;transporter activity	Pf01215	0.827	1.083	0.99	405300	517400	474100	490200	477800	479000	6	6	6	6	6	6
Master Protein	Q8BU31	Ras-related protein Rap-2c OS=Mus musculus GN=Rap2c PE=1 SV=1	FALSE	0	9.11993	12.0219	2	3	1	1	183	20.731	4.94	High	High	High	High	High	High	High	High	High	High	High	High		72065	ENSMUSG00000050029	Rap2c	X	regulation of biological process;response to stimulus;transport	cytoplasm;cytosol;endosome;membrane	nucleotide binding;transporter activity	Pf00009, Pf00071, Pf02421, Pf08477	0.621	1.258	1.164	760.4	1128	936.1	1225	896.2	804	1	1	1	1	1	1
Master Protein	O08807	Peroxiredoxin-4 OS=Mus musculus GN=Prdx4 PE=1 SV=1	FALSE	0	26.467	20.073	5	26	3	1	274	31.033	7.15	High	High	High	High	High	High	High	High	High	High	High	High		53381	ENSMUSG00000025289	Prdx4	X	cell organization and biogenesis;cellular homeostasis;metabolic process;regulation of biological process	cytoplasm;cytosol;endoplasmic reticulum;extracellular;mitochondrion;nucleus	antioxidant activity;catalytic activity;protein binding	Pf00578, Pf08534, Pf10417	0.596	2.245	0.731	8474	12430	5648	14210	5536	7731	3	3	2	3	3	3
Master Protein	P31996	Macrosialin OS=Mus musculus GN=Cd68 PE=1 SV=1	FALSE	0	6.79268	6.13497	2	2	2	1	326	34.796	8.85	High	High	High	High	High	High	High	High	High	High	High	High		12514	ENSMUSG00000018774	Cd68	11	response to stimulus	endosome;membrane;vacuole		Pf01299	0.865	1.134	0.94	5155	5044	4790	5959	4449	5094	1	1	1	1	1	1
Master Protein	O70362	Phosphatidylinositol-glycan-specific phospholipase D OS=Mus musculus GN=Gpld1 PE=1 SV=1	FALSE	0	85.2712	20.6691	15	72	15	1	837	93.196	7.12	High	High	High	High	High	High	High	High	High	High	High	High		14756		Gpld1	13	cell differentiation;cellular component movement;metabolic process;regulation of biological process;response to stimulus;transport	cytoplasm;extracellular;membrane	catalytic activity;protein binding	Pf00882, Pf01839, Pf13517	1.387	0.802	0.823	1764000	1337000	1461000	1271000	1669000	1775000	14	14	14	14	13	14
Master Protein Candidate	O70325	Phospholipid hydroperoxide glutathione peroxidase, mitochondrial OS=Mus musculus GN=Gpx4 PE=1 SV=4	FALSE	0	25.0547	24.3655	4	6	4	1	197	22.215	8.46	High	High	High	High	High	High	High	High	High	High	High	High		625249	ENSMUSG00000075706	Gpx4	10	cell organization and biogenesis;development;metabolic process;regulation of biological process;response to stimulus	cytoplasm;cytosol;membrane;mitochondrion;nucleus	antioxidant activity;catalytic activity	Pf00255	0.657	1.558	0.94	8367	11180	8695	12730	7176	9251	2	2	2	2	2	2
Master Protein	Q91XR9	Phospholipid hydroperoxide glutathione peroxidase, nuclear OS=Mus musculus GN=Gpx4 PE=1 SV=3	FALSE	0	25.0547	18.9723	4	6	4	1	253	29.234	10.2	High	High	High	High	High	High	High	High	High	High	High	High		625249		Gpx4	10	cell organization and biogenesis;development;metabolic process;regulation of biological process;response to stimulus	cytoplasm;cytosol;membrane;mitochondrion;nucleus	antioxidant activity;catalytic activity	Pf00255	0.657	1.558	0.94	8367	11180	8695	12730	7176	9251	2	2	2	2	2	2
Master Protein	Q8C196	Carbamoyl-phosphate synthase [ammonia], mitochondrial OS=Mus musculus GN=Cps1 PE=1 SV=2	FALSE	0	729.313	58.5333	96	715	96	1	1500	164.514	6.92	High	High	High	High	High	High	High	High	High	High	High	High		227231	ENSMUSG00000025991	Cps1	1	cell differentiation;metabolic process;regulation of biological process;response to stimulus	cytoplasm;membrane;mitochondrion;nucleus	catalytic activity;metal ion binding;nucleotide binding;protein binding	Pf00117, Pf00289, Pf00988, Pf02142, Pf02222, Pf02786, Pf02787, Pf07478, Pf13535, Pf15632	0.851	1.048	0.983	26190000	40790000	42800000	30770000	38910000	43550000	103	105	104	106	103	106
Master Protein	Q8C1Y8	Vacuolar fusion protein CCZ1 homolog OS=Mus musculus GN=Ccz1 PE=1 SV=1	FALSE	0	88.7582	37.2917	14	30	14	1	480	55.469	6.02	High	High	High	High	High	High	High	High	High	High	High	High	Acetyl [N-Term]	231874	ENSMUSG00000029617	Ccz1	5	regulation of biological process;transport	cytoplasm;membrane;vacuole		Pf08217	0.881	1.091	0.956	267800	279500	281300	304000	256200	294200	11	11	11	11	11	11
Master Protein	Q8BN82	Sialin OS=Mus musculus GN=Slc17a5 PE=1 SV=2	FALSE	0	23.6527	9.09091	4	8	4	1	495	54.334	7.66	High	High	High	High	High	High	High	High	High	High	High	High		235504	ENSMUSG00000049624	Slc17a5	9	transport	cytoplasm;membrane;vacuole	transporter activity	Pf00083, Pf07690	0.873	0.832	1.207	16040	15720	22570	18360	18890	18710	3	2	3	3	3	2
Master Protein	P26443	Glutamate dehydrogenase 1, mitochondrial OS=Mus musculus GN=Glud1 PE=1 SV=1	FALSE	0	172.581	44.9821	24	119	24	1	558	61.298	8	High	High	High	High	High	High	High	High	High	High	High	High		14661	ENSMUSG00000021794	Glud1	14	metabolic process;regulation of biological process;response to stimulus	cytoplasm;membrane;mitochondrion;organelle lumen	catalytic activity;nucleotide binding;protein binding	Pf00208, Pf02812	0.724	1.033	1.148	2788000	4682000	4568000	3853000	4532000	3981000	26	26	26	26	26	26
Master Protein	P18242	Cathepsin D OS=Mus musculus GN=Ctsd PE=1 SV=1	FALSE	0	487.973	63.1707	63	1133	60	1	410	44.925	7.15	High	High	High	High	High	High	High	High	High	High	High	High		13033	ENSMUSG00000007891	Ctsd	7	cell organization and biogenesis;metabolic process	extracellular;membrane;mitochondrion;vacuole	catalytic activity	Pf00026, Pf07966, Pf14541, Pf14543	1.042	0.91	0.967	69740000	58530000	64350000	66930000	64290000	66520000	74	74	75	74	75	74
Master Protein	Q61425	Hydroxyacyl-coenzyme A dehydrogenase, mitochondrial OS=Mus musculus GN=Hadh PE=1 SV=2	FALSE	0	49.8803	30.8917	8	34	8	1	314	34.442	8.65	High	High	High	High	High	High	High	High	High	High	High	High		15107	ENSMUSG00000027984	Hadh	3	metabolic process;regulation of biological process;response to stimulus	cytoplasm;membrane;mitochondrion;organelle lumen	catalytic activity;nucleotide binding	Pf00070, Pf00725, Pf01266, Pf02737, Pf13450	0.623	1.133	1.236	67170	108600	107300	107800	95890	86810	6	7	7	7	7	6
Master Protein	Q91W86	Vacuolar protein sorting-associated protein 11 homolog OS=Mus musculus GN=Vps11 PE=1 SV=3	FALSE	0	18.5573	5.73858	4	5	4	1	941	107.65	7.01	High	High	High	High	High	High	High	High	High	High	High	High		71732	ENSMUSG00000032127	Vps11	9	cell organization and biogenesis;metabolic process;regulation of biological process;transport	endosome;membrane;vacuole	metal ion binding;nucleotide binding;protein binding	Pf00097, Pf00637, Pf12451, Pf12678, Pf13639, Pf13923, Pf14634, Pf15227	0.877	0.975	1.111	43530	48740	39230	49640	49980	35320	2	3	2	2	2	2
Master Protein	Q3UEG6	Alanine--glyoxylate aminotransferase 2, mitochondrial OS=Mus musculus GN=Agxt2 PE=1 SV=1	FALSE	0	23.9776	10.9162	5	7	5	1	513	57.078	7.93	High	High	High	High	High	High	High	High	High	High	High	High		268782	ENSMUSG00000089678	Agxt2	15	metabolic process;regulation of biological process	mitochondrion	catalytic activity;protein binding	Pf00155, Pf00202	1.026	0.902	1.003	5343	5937	7543	5206	6585	7517	2	2	2	2	2	2
Master Protein	Q62425	Cytochrome c oxidase subunit NDUFA4 OS=Mus musculus GN=Ndufa4 PE=1 SV=2	FALSE	0	14.1616	43.9024	5	13	5	1	82	9.321	9.52	High	High	High	High	High	High	High	High	High	High	High	High		17992	ENSMUSG00000029632	Ndufa4	6	metabolic process;transport	membrane;mitochondrion	catalytic activity;protein binding;transporter activity	Pf06522	0.89	1.071	0.965	435100	518900	504200	488700	484400	522400	3	3	3	3	3	3
Master Protein	P14152	Malate dehydrogenase, cytoplasmic OS=Mus musculus GN=Mdh1 PE=1 SV=3	FALSE	0	10.4649	10.1796	3	5	3	1	334	36.488	6.58	High	High	High	High	High	High	High	High	High	High	High	High		17449	ENSMUSG00000020321	Mdh1	11	metabolic process;regulation of biological process	cytoplasm;cytosol;mitochondrion	catalytic activity;nucleotide binding	Pf00056, Pf02866	0.584	1.402	1.373	345.7	449.7	328.8	592.2	320.7	239.5	1	1	1	1	1	1
Master Protein	Q8BXC6	COMM domain-containing protein 2 OS=Mus musculus GN=Commd2 PE=1 SV=1	FALSE	0	4.92003	8.0402	2	2	2	1	199	22.834	6.62	High	High	High	High	High	High	High	High	High	High	High	High		52245	ENSMUSG00000036513	Commd2	3	metabolic process;regulation of biological process	cytoplasm		Pf07258	0.837	0.912	1.302	19390	23410	19750	23160	25670	15170	2	2	2	2	2	2
None	P70696	Histone H2B type 1-A OS=Mus musculus GN=Hist1h2ba PE=1 SV=3	FALSE	0	15.1813	22.0472	3	4	3	1	127	14.228	10.29	High	High	High	High	High	High	High	High	High	High	High	High		319177	ENSMUSG00000050799	Hist1h2ba	13	cell organization and biogenesis;cellular component movement;defense response;metabolic process;response to stimulus	chromosome;nucleus	DNA binding;protein binding	Pf00125, Pf00808	0.181	1.304	8.285	2035	2009	9560	11220	1540	1154	1	1	1	1	1	1
None	sp	P00366 DHE3_BOVIN	TRUE	0	103.955	29.0323	16	79	16	1	558	61.473	7.59	High	High	High	High	High	High	High	High	High	High	High	High										0.726	1.041	1.15	2477000	4214000	4090000	3413000	4047000	3557000	18	18	18	18	18	18
Master Protein	Q9ER00	Syntaxin-12 OS=Mus musculus GN=Stx12 PE=1 SV=1	FALSE	0	19.6375	19.708	4	7	4	1	274	31.176	5.44	High	High	High	High	High	High	High	High	High	High	High	High		100226	ENSMUSG00000028879	Stx12	4	cell organization and biogenesis;regulation of biological process;transport	endosome;Golgi;membrane	protein binding	Pf00804, Pf05739, Pf14523	0.841	1.155	0.974	18080	20200	17860	21510	17480	18330	2	2	2	2	2	2
Master Protein	Q9D920	Loss of heterozygosity 12 chromosomal region 1 protein homolog OS=Mus musculus GN=Loh12cr1 PE=1 SV=1	FALSE	0	24.999	34.8718	6	11	6	1	195	22.106	6.55	High	High	High	High	High	High	High	High	High	High	High	High		67774	ENSMUSG00000042992	Loh12cr1; Borcs5	6	cellular component movement;transport	membrane;vacuole		Pf10158	0.836	1.174	0.97	28630	31440	28440	34250	26790	29320	4	4	4	4	4	4
Master Protein	P28843	Dipeptidyl peptidase 4 OS=Mus musculus GN=Dpp4 PE=1 SV=3	FALSE	0	119.77	33.5526	23	84	23	1	760	87.381	6.42	High	High	High	High	High	High	High	High	High	High	High	High		13482	ENSMUSG00000035000	Dpp4	2	cellular component movement;defense response;metabolic process;regulation of biological process;response to stimulus	cell surface;endoplasmic reticulum;extracellular;Golgi;membrane	catalytic activity;protein binding;receptor activity	Pf00326, Pf00930, Pf01738, Pf12695, Pf12697	0.817	1.033	1.133	1392000	1584000	1457000	1704000	1534000	1286000	22	22	22	22	21	22
Master Protein	Q9DCS9	NADH dehydrogenase [ubiquinone] 1 beta subcomplex subunit 10 OS=Mus musculus GN=Ndufb10 PE=1 SV=3	FALSE	0	15.2202	25.5682	4	16	4	1	176	21.01	8.03	High	High	High	High	High	High	High	High	High	High	High	High		68342	ENSMUSG00000040048	Ndufb10	17	metabolic process;transport	membrane;mitochondrion		Pf10249	0.854	0.987	1.122	647800	705300	714100	758400	714500	636300	3	3	3	3	3	3
Master Protein	Q9D6Y4	Protein MEF2BNB OS=Mus musculus GN=Mef2bnb PE=1 SV=1	FALSE	0	28.1464	51.6667	5	13	5	1	120	13.557	6.54	High	High	High	High	High	High	High	High	High	High	High	High		72368	ENSMUSG00000002345	2310045N01Rik; Borcs8	8		membrane;vacuole		Pf10167	0.874	1.238	0.911	13130	12270	12770	15020	9912	14010	3	2	3	3	2	3
Master Protein	Q8BH31	Major facilitator superfamily domain-containing protein 8 OS=Mus musculus GN=Mfsd8 PE=2 SV=1	FALSE	0	24.4726	10.2119	4	11	4	1	519	57.532	6.92	High	High	High	High	High	High	High	High	High	High	High	High	Acetyl [N-Term]	72175	ENSMUSG00000025759	Mfsd8	3	cell organization and biogenesis;regulation of biological process;transport	membrane;vacuole	transporter activity	Pf00083, Pf07690	0.743	1.104	1.138	5456	7001	6949	7338	6340	6106	1	1	1	1	1	1
Master Protein	Q9WVD5	Mitochondrial ornithine transporter 1 OS=Mus musculus GN=Slc25a15 PE=1 SV=1	FALSE	0	7.24639	10.6312	3	4	3	1	301	32.802	8.85	High	High	High	High	High	High	High	High	High	High	High	High		18408	ENSMUSG00000031482	Slc25a15	8	metabolic process;transport	membrane;mitochondrion	structural molecule activity;transporter activity	Pf00153	0.855	1.125	0.974	14880	18250	16780	17410	16220	17220	2	2	2	2	2	2
Master Protein	Q8BM88	Cathepsin O OS=Mus musculus GN=Ctso PE=2 SV=1	FALSE	0	28.2536	13.4615	4	19	4	1	312	34.701	7.8	High	High	High	High	High	High	High	High	High	High	High	High		229445	ENSMUSG00000028015	Ctso	3	metabolic process	vacuole	catalytic activity	Pf00112, Pf03051	0.898	1.129	0.928	363100	411400	346600	404200	364400	373400	5	5	5	5	5	5
Master Protein	P05064	Fructose-bisphosphate aldolase A OS=Mus musculus GN=Aldoa PE=1 SV=2	FALSE	0	22.71	14.011	6	10	5	1	364	39.331	8.09	High	High	High	High	High	High	High	High	High	High	High	High		11674	ENSMUSG00000030695	Aldoa	7	cell organization and biogenesis;cellular homeostasis;metabolic process;regulation of biological process	cytoplasm;cytoskeleton;membrane;mitochondrion;nucleus	catalytic activity;protein binding;RNA binding	Pf00274	0.837	1.127	0.995	17440	21430	20310	20830	19010	20420	2	2	2	2	2	2
Master Protein	P39098	Mannosyl-oligosaccharide 1,2-alpha-mannosidase IB OS=Mus musculus GN=Man1a2 PE=1 SV=1	FALSE	0	12.3547	3.90016	2	4	2	1	641	72.825	8.28	High	High	High	High	High	High	High	High	High	High	High	High		17156	ENSMUSG00000008763	Man1a2	3	metabolic process	endoplasmic reticulum;Golgi;membrane	catalytic activity;metal ion binding	Pf01532	0.712	1.176	1.116	1165	1969	1020	1635	1674	914.2	1	1	1	1	1	1
Master Protein	Q61702	Inter-alpha-trypsin inhibitor heavy chain H1 OS=Mus musculus GN=Itih1 PE=1 SV=2	FALSE	0	44.6582	13.0099	9	12	9	1	907	101.004	6.96	High	High	High	High	High	High	High	High	High	High	High	High		16424	ENSMUSG00000006529	Itih1	14	metabolic process;regulation of biological process	extracellular	enzyme regulator activity	Pf00092, Pf06668, Pf08487, Pf13519, Pf13768	0.805	0.925	1.225	12750	12920	18510	15830	13960	15120	4	5	4	5	4	4
Master Protein	O89016	ATP-binding cassette sub-family D member 4 OS=Mus musculus GN=Abcd4 PE=1 SV=2	FALSE	0	8.60941	4.62046	3	4	3	1	606	68.539	6.42	High	High	High	High	High	High	High	High	High	High	High	High		19300	ENSMUSG00000021240	Abcd4	12	metabolic process;transport	membrane	catalytic activity;nucleotide binding;transporter activity	Pf00005, Pf06472	0.841	1.249	0.881	3356	4587	3445	3992	3674	3909	1	1	1	1	1	1
Master Protein	Q07456	Protein AMBP OS=Mus musculus GN=Ambp PE=1 SV=2	FALSE	0	19.9893	6.30372	2	8	2	1	349	39.004	6.32	High	High	High	High	High	High	High	High	High	High	High	High		11699	ENSMUSG00000028356	Ambp	4	metabolic process;regulation of biological process	cell surface;extracellular;membrane	enzyme regulator activity;protein binding	Pf00014, Pf00061	0.933	1.299	0.825	157300	187500	192100	168600	144300	232800	2	2	2	2	2	2
Master Protein	O88384	Vesicle transport through interaction with t-SNAREs homolog 1B OS=Mus musculus GN=Vti1b PE=1 SV=1	FALSE	0	64.0034	32.3276	7	48	7	1	232	26.697	8.79	High	High	High	High	High	High	High	High	High	High	High	High	Acetyl [N-Term]	53612		Vti1b	12	cell organization and biogenesis;regulation of biological process;transport	cytoplasm;cytosol;endosome;Golgi;membrane;vacuole	protein binding	Pf03908, Pf05008, Pf12352	1.054	1.048	0.86	2206000	2219000	1956000	2092000	2117000	2274000	7	7	7	7	7	7
Master Protein	Q8JZN5	Acyl-CoA dehydrogenase family member 9, mitochondrial OS=Mus musculus GN=Acad9 PE=1 SV=2	FALSE	0	10.3485	3.68	2	3	2	1	625	68.679	7.46	High	High	High	High	High	High	High	High	High	High	High	High		229211	ENSMUSG00000027710	Acad9	3	cell organization and biogenesis;metabolic process	mitochondrion;nucleus	catalytic activity;nucleotide binding	Pf00441, Pf02770, Pf02771, Pf08028	0.639	1.503	0.951	5353	9149	6777	8381	6085	7123	1	1	1	1	1	1
Master Protein	Q9R0M6	Ras-related protein Rab-9A OS=Mus musculus GN=Rab9a PE=1 SV=1	FALSE	0	24.5298	23.3831	5	14	5	1	201	22.895	5.66	High	High	High	High	High	High	High	High	High	High	High	High		56382	ENSMUSG00000079316	Rab9	X	regulation of biological process;response to stimulus;transport	cytosol;endoplasmic reticulum;endosome;Golgi;membrane;vacuole	catalytic activity;nucleotide binding;protein binding	Pf00025, Pf00071, Pf01926, Pf08477	0.836	0.59	2.021	83350	86830	142900	99710	147100	70680	4	4	4	4	5	4
Master Protein	Q8BH00	Aldehyde dehydrogenase family 8 member A1 OS=Mus musculus GN=Aldh8a1 PE=1 SV=1	FALSE	0	23.3002	10.2669	3	5	3	1	487	53.629	7.55	High	High	High	High	High	High	High	High	High	High	High	High		237320	ENSMUSG00000037542	Aldh8a1	10	metabolic process	cytoplasm	catalytic activity	Pf00171	0.704	1.67	0.877	9099	11340	7876	12920	6791	8981	2	2	2	2	2	2
Master Protein	O09046	L-amino-acid oxidase OS=Mus musculus GN=Il4i1 PE=1 SV=1	FALSE	0	30.9655	14.127	6	14	6	1	630	70.147	6.83	High	High	High	High	High	High	High	High	High	High	High	High		14204		Il4i1	7	metabolic process	vacuole	catalytic activity	Pf01593, Pf13450	1.093	0.962	0.913	14090	12160	12690	12890	12640	13890	4	4	4	4	4	4
Master Protein	Q8K441	ATP-binding cassette sub-family A member 6 OS=Mus musculus GN=Abca6 PE=1 SV=2	FALSE	0	19.2894	2.95567	4	7	4	1	1624	183.165	6.93	High	High	High	High	High	High	High	High	High	High	High	High		76184	ENSMUSG00000044749	Abca6	11	transport	membrane	catalytic activity;nucleotide binding;transporter activity	Pf00005, Pf03193, Pf12698, Pf13304	0.871	1.446	0.759	5317	5617	3498	6102	3884	4609	2	2	2	2	1	1
Master Protein	P27656	Hepatic triacylglycerol lipase OS=Mus musculus GN=Lipc PE=2 SV=2	FALSE	0	19.5539	6.07843	3	8	3	1	510	57.352	8.09	High	High	High	High	High	High	High	High	High	High	High	High		15450	ENSMUSG00000032207	Lipc	9	cell organization and biogenesis;metabolic process;regulation of biological process;transport	cell surface;endosome;extracellular	catalytic activity;protein binding	Pf00151, Pf01477, Pf12697	0.764	1.048	1.267	62310	55520	69260	81530	52990	54670	2	2	2	2	2	2
Master Protein	Q91VU0	Protein FAM3C OS=Mus musculus GN=Fam3c PE=1 SV=1	FALSE	0	23.7336	12.7753	2	8	2	1	227	24.737	8.29	High	High	High	High	High	High	High	High	High	High	High	High		27999	ENSMUSG00000029672	Fam3c	6	development	extracellular;Golgi			0.723	1.56	0.873	7693	10500	7117	10640	6732	8155	1	1	1	1	1	1
Master Protein	Q8VC60	Beta-galactosidase-1-like protein OS=Mus musculus GN=Glb1l PE=1 SV=1	FALSE	0	39.9133	9.13313	6	12	6	1	646	73.232	7.28	High	High	High	High	High	High	High	High	High	High	High	High		74577	ENSMUSG00000026200	Glb1l	1	metabolic process	extracellular;vacuole	catalytic activity	Pf01301, Pf02449, Pf13364	1.215	0.729	1.136	79140	73310	95580	65110	100600	84160	6	6	6	6	6	6
Master Protein	O89023	Tripeptidyl-peptidase 1 OS=Mus musculus GN=Tpp1 PE=1 SV=2	FALSE	0	85.2532	16.726	13	273	13	1	562	61.304	6.57	High	High	High	High	High	High	High	High	High	High	High	High		12751	ENSMUSG00000030894	Tpp1	7	cell differentiation;cell organization and biogenesis;metabolic process	mitochondrion;vacuole	catalytic activity;metal ion binding;protein binding	Pf00082, Pf09286	1.27	0.848	0.924	6616000	5762000	5987000	5208000	6792000	6482000	8	9	11	11	10	9
Master Protein	Q9CPP6	NADH dehydrogenase [ubiquinone] 1 alpha subcomplex subunit 5 OS=Mus musculus GN=Ndufa5 PE=1 SV=3	FALSE	0	8.98484	19.8276	2	2	2	1	116	13.351	8.1	High	High	High	High	High	High	High	High	High	High	High	High		68202	ENSMUSG00000023089	Ndufa5	6	metabolic process;transport	membrane;mitochondrion	catalytic activity	Pf04716	0.787	1.139	1.069	21500	29670	26650	27330	26060	24920	2	2	2	2	2	2
Master Protein	Q06185	ATP synthase subunit e, mitochondrial OS=Mus musculus GN=Atp5i PE=1 SV=2	FALSE	0	8.83591	26.7606	2	2	2	1	71	8.23	9.35	High	High	High	High	High	High	High	High	High	High	High	High		11958	ENSMUSG00000050856	Atp5k	5	metabolic process;transport	membrane;mitochondrion	catalytic activity;transporter activity	Pf05680	0.841	1.063	1.094	21520	27290	23390	25580	25670	21370	1	1	1	1	1	1
Master Protein	P35700	Peroxiredoxin-1 OS=Mus musculus GN=Prdx1 PE=1 SV=1	FALSE	0	96.8494	71.3568	19	144	17	1	199	22.162	8.12	High	High	High	High	High	High	High	High	High	High	High	High		18477	ENSMUSG00000028691	Prdx1	4	cell proliferation;cellular homeostasis;defense response;metabolic process;regulation of biological process;response to stimulus	cytoplasm;cytosol;mitochondrion;nucleus;organelle lumen	antioxidant activity;catalytic activity;protein binding;RNA binding	Pf00578, Pf08534, Pf10417	0.749	1.52	0.858	8555000	10970000	6289000	11410000	7218000	7329000	17	18	18	18	17	18
Master Protein	Q6PGL7	WASH complex subunit FAM21 OS=Mus musculus GN=Fam21 PE=1 SV=1	FALSE	0	9.86015	2.92354	3	3	3	1	1334	145.224	4.77	High	High	High	High	High	High	High	High	High	High	High	High		28006	ENSMUSG00000024104	D6Wsu116e; Fam21	6	transport	cytoplasm;cytosol;endosome;membrane		Pf15255	0.773	1.194	1.064	8522	11350	8604	11030	9505	8089	2	2	2	2	2	2
None	sp	P00883 ALDOA_RABIT	TRUE	0	19.6704	11.9444	5	8	4	1	360	38.833	8.09	High	High	High	High	High	High	High	High	High	High	High	High										0.849	1.129	1.022	16030	19630	18700	18890	17390	18310	1	1	1	1	1	1
Master Protein	P33267	Cytochrome P450 2F2 OS=Mus musculus GN=Cyp2f2 PE=1 SV=1	FALSE	0	7.81837	4.68432	3	3	1	1	491	55.913	7.9	High	High	High	High	High	High	High	High	High	High	High	High		13107	ENSMUSG00000052974	Cyp2f2	7	metabolic process;response to stimulus	endoplasmic reticulum;membrane	catalytic activity;metal ion binding	Pf00067	1.109	1.06	0.826	2768	2485	2048	2496	2343	2481	1	1	1	1	1	1
None	Q9D676	C-type lectin domain family 2 member G OS=Mus musculus GN=Clec2g PE=2 SV=1	FALSE	0	14.9409	7.0632	2	5	2	1	269	30.864	8.21	High	High	High	High	High	High	High	High	High	High	High	High		70809	ENSMUSG00000000248	Clec2g	6	regulation of biological process	membrane	protein binding	Pf00059	0.778	1.352	1.067	5928	5224	4563	7617	3862	4275	1	1	1	1	1	1
Master Protein	Q8VI47	Canalicular multispecific organic anion transporter 1 OS=Mus musculus GN=Abcc2 PE=1 SV=2	FALSE	0	86.0057	14.0635	19	35	19	1	1543	173.561	8.65	High	High	High	High	High	High	High	High	High	High	High	High		12780	ENSMUSG00000025194	Abcc2	19	cellular homeostasis;response to stimulus;transport	cell surface;membrane	catalytic activity;nucleotide binding;protein binding;transporter activity	Pf00005, Pf00664, Pf01926	1.041	1.007	0.95	198800	242800	200700	190900	241200	211300	10	10	11	11	10	10
Master Protein	Q91VR2	ATP synthase subunit gamma, mitochondrial OS=Mus musculus GN=Atp5c1 PE=1 SV=1	FALSE	0	17.0869	10.0671	3	12	3	1	298	32.865	9.01	High	High	High	High	High	High	High	High	High	High	High	High		11949	ENSMUSG00000025781	Atp5c1	2	metabolic process;transport	membrane;mitochondrion	catalytic activity;RNA binding;transporter activity	Pf00231	0.822	1.147	1.044	145700	193100	170100	177400	168400	162800	4	4	4	4	4	4
Master Protein	Q9JHS3	Ragulator complex protein LAMTOR2 OS=Mus musculus GN=Lamtor2 PE=1 SV=1	FALSE	0	58.069	50.4	8	75	8	1	125	13.472	5.4	High	High	High	High	High	High	High	High	High	High	High	High		83409	ENSMUSG00000028062	Lamtor2	3	cell growth;regulation of biological process;response to stimulus	endosome;membrane;vacuole	protein binding;structural molecule activity	Pf03259	0.963	0.994	1.054	1267000	1266000	1248000	1317000	1273000	1183000	9	9	9	9	9	9
Master Protein	P35282	Ras-related protein Rab-21 OS=Mus musculus GN=Rab21 PE=1 SV=4	FALSE	0	8.50965	9.90991	2	8	2	1	222	24.091	7.94	High	High	High	High	High	High	High	High	High	High	High	High		216344	ENSMUSG00000020132	Rab21	10	cellular component movement;regulation of biological process;response to stimulus;transport	endoplasmic reticulum;endosome;Golgi;membrane	catalytic activity;nucleotide binding;protein binding	Pf00025, Pf00071, Pf08477	0.775	1.223	1.086	6149	7209	6507	7930	5894	5994	2	2	2	2	2	2
Master Protein	Q91XE0	Glycine N-acyltransferase OS=Mus musculus GN=Glyat PE=1 SV=1	FALSE	0	38.4224	17.9054	6	10	6	1	296	34.076	8.28	High	High	High	High	High	High	High	High	High	High	High	High		107146	ENSMUSG00000063683	Glyat	19	metabolic process;response to stimulus	mitochondrion	catalytic activity	Pf06021, Pf08444	0.768	0.946	1.262	62840	104800	125200	81790	110800	99260	5	5	5	5	5	5
Master Protein	Q9DB77	Cytochrome b-c1 complex subunit 2, mitochondrial OS=Mus musculus GN=Uqcrc2 PE=1 SV=1	FALSE	0	60.8476	23.1788	9	20	9	1	453	48.205	9.25	High	High	High	High	High	High	High	High	High	High	High	High		67003	ENSMUSG00000030884	Uqcrc2	7	metabolic process;transport	membrane;mitochondrion	catalytic activity;metal ion binding;protein binding	Pf00675, Pf05193	0.797	1.194	1.044	246600	330000	296100	309500	276400	283700	8	8	8	8	8	8
Master Protein	P05202	Aspartate aminotransferase, mitochondrial OS=Mus musculus GN=Got2 PE=1 SV=1	FALSE	0	90.7591	33.4884	15	44	15	1	430	47.381	9	High	High	High	High	High	High	High	High	High	High	High	High		14719	ENSMUSG00000031672	Got2	8	metabolic process;response to stimulus;transport	cell surface;membrane;mitochondrion;organelle lumen	catalytic activity;protein binding;RNA binding	Pf00155	0.738	1.303	1.024	566800	829800	749600	767500	636900	732100	14	14	14	14	13	14
Master Protein	Q9CW42	Mitochondrial amidoxime-reducing component 1 OS=Mus musculus GN=Marc1 PE=1 SV=2	FALSE	0	18.3599	15.2941	4	5	4	1	340	37.955	8.59	High	High	High	High	High	High	High	High	High	High	High	High		66112	ENSMUSG00000026621	Marc1; Mosc1	1	metabolic process	membrane;mitochondrion	catalytic activity;metal ion binding	Pf03473, Pf03476	0.958	0.863	1.264	1414	927.3	1097	1476	1075	868.3	1	1	1	2	1	1
Master Protein	Q9DAS9	Guanine nucleotide-binding protein G(I)/G(S)/G(O) subunit gamma-12 OS=Mus musculus GN=Gng12 PE=1 SV=3	FALSE	0	8.67325	29.1667	2	3	2	1	72	7.992	8.97	High	High	High	High	High	High	High	High	High	High	High	High		14701	ENSMUSG00000036402	Gng12	6	regulation of biological process;response to stimulus	membrane	protein binding;signal transducer activity	Pf00631	0.82	1.239	0.982	2000	2664	1911	2439	2150	1947	1	1	1	1	1	1
Master Protein	Q921V5	Alpha-1,6-mannosyl-glycoprotein 2-beta-N-acetylglucosaminyltransferase OS=Mus musculus GN=Mgat2 PE=1 SV=1	FALSE	0	10.4725	5.20362	2	2	2	1	442	50.997	8.59	High	High	High	High	High	High	High	High	High	High	High	High		217664	ENSMUSG00000043998	Mgat2	12	metabolic process	Golgi;membrane	catalytic activity	Pf05060	0.816	1.308	0.925	5485	7449	5010	6718	5696	5418	2	2	2	2	2	2
Master Protein	P24638	Lysosomal acid phosphatase OS=Mus musculus GN=Acp2 PE=1 SV=2	FALSE	0	30.5386	9.69267	4	42	4	1	423	48.478	7.02	High	High	High	High	High	High	High	High	High	High	High	High		11432	ENSMUSG00000002103	Acp2	2	cell death;cell organization and biogenesis;metabolic process;response to stimulus	membrane;organelle lumen;vacuole	catalytic activity;protein binding	Pf00328	0.997	1.033	0.99	1135000	1115000	1087000	1138000	1079000	1098000	4	4	4	4	4	4
Master Protein	Q922Q1	Mitochondrial amidoxime reducing component 2 OS=Mus musculus GN=Marc2 PE=1 SV=1	FALSE	0	33.8898	21.0059	7	15	7	1	338	38.17	8.68	High	High	High	High	High	High	High	High	High	High	High	High		67247	ENSMUSG00000073481	Marc2; Mosc2	1	metabolic process	membrane;mitochondrion	catalytic activity;metal ion binding	Pf03473, Pf03476	0.692	1.607	1.008	78620	95610	56510	113600	59510	56060	4	4	4	4	4	4
Master Protein	P10833	Ras-related protein R-Ras OS=Mus musculus GN=Rras PE=1 SV=1	FALSE	0	34.6408	21.1009	5	15	5	1	218	23.749	6.79	High	High	High	High	High	High	High	High	High	High	High	High		20130	ENSMUSG00000038387	Rras	7	cell differentiation;regulation of biological process;response to stimulus	cytosol;membrane	catalytic activity;nucleotide binding;protein binding	Pf00071, Pf08477	0.948	0.995	1.074	29110	34890	35890	30710	35050	33410	3	3	3	3	3	3
Master Protein	O70228	Probable phospholipid-transporting ATPase IIA OS=Mus musculus GN=Atp9a PE=1 SV=3	FALSE	0	27.8877	5.73066	5	9	4	1	1047	118.532	7.69	High	High	High	High	High	High	High	High	High	High	High	High		11981	ENSMUSG00000027546	Atp9a	2	cell organization and biogenesis;transport	endosome;Golgi;membrane	catalytic activity;metal ion binding;nucleotide binding;transporter activity	Pf00122, Pf00702, Pf01757, Pf13246	0.93	1	1.116	21120	23340	19810	22710	23340	17750	2	2	2	2	2	2
Master Protein	Q9QXX4	Calcium-binding mitochondrial carrier protein Aralar2 OS=Mus musculus GN=Slc25a13 PE=1 SV=1	FALSE	0	68.1153	23.3728	13	27	11	1	676	74.42	8.6	High	High	High	High	High	High	High	High	High	High	High	High		50799	ENSMUSG00000015112	Slc25a13	6	metabolic process;response to stimulus;transport	membrane;mitochondrion	metal ion binding;structural molecule activity;transporter activity	Pf00153, Pf13499	0.797	1.059	1.186	69390	91150	92280	87070	86030	77830	7	7	7	7	7	7
Master Protein	O88451	Retinol dehydrogenase 7 OS=Mus musculus GN=Rdh7 PE=1 SV=1	FALSE	0	66.5105	45.5696	13	28	7	1	316	35.637	8.09	High	High	High	High	High	High	High	High	High	High	High	High		54150	ENSMUSG00000040134	Rdh7	10	metabolic process	endoplasmic reticulum	catalytic activity	Pf00106, Pf08643	0.613	2.382	0.715	407300	672600	305600	664600	282300	427300	7	7	6	7	7	6
Master Protein	P09671	Superoxide dismutase [Mn], mitochondrial OS=Mus musculus GN=Sod2 PE=1 SV=3	FALSE	0	36.4162	22.973	6	29	6	1	222	24.588	8.62	High	High	High	High	High	High	High	High	High	High	High	High		20656	ENSMUSG00000006818	Sod2	17	cell differentiation;cell organization and biogenesis;metabolic process;regulation of biological process;response to stimulus	cytoplasm;membrane;mitochondrion;organelle lumen	antioxidant activity;catalytic activity;DNA binding;metal ion binding;protein binding	Pf00081, Pf02777	0.703	1.397	1.011	320300	498500	406200	455700	356800	401700	5	5	5	5	5	5
Master Protein	Q6P9Q6	FK506-binding protein 15 OS=Mus musculus GN=Fkbp15 PE=1 SV=2	FALSE	0	38.4857	5.83882	6	9	6	1	1216	132.878	5.07	High	High	High	High	High	High	High	High	High	High	High	High		338355	ENSMUSG00000066151	Fkbp15	4	cellular component movement;metabolic process;regulation of biological process;transport	cytoplasm;endosome;extracellular;membrane	catalytic activity;motor activity;protein binding;structural molecule activity	Pf00038, Pf00254, Pf01442, Pf01576, Pf02463, Pf03154, Pf03962, Pf04111, Pf04156, Pf04849, Pf05029, Pf05557, Pf05622, Pf05911, Pf07888, Pf08317, Pf09726, Pf09744, Pf09755, Pf09789, Pf10174, Pf10211, Pf10234, Pf11559, Pf12128, Pf12718, Pf13166, Pf13851, Pf13868	0.906	0.795	1.708	33890	31060	29980	37430	39090	17560	3	3	3	3	3	3
Master Protein	Q8CG76	Aflatoxin B1 aldehyde reductase member 2 OS=Mus musculus GN=Akr7a2 PE=1 SV=3	FALSE	0	13.0831	8.17439	2	3	2	1	367	40.586	8.12	High	High	High	High	High	High	High	High	High	High	High	High		110198	ENSMUSG00000028743	Akr7a5	4	metabolic process	cytoplasm;Golgi;mitochondrion	catalytic activity	Pf00248	0.782	1.352	0.964	1403	1938	1625	1794	1433	1686	2	2	2	2	2	2
Master Protein	Q810B6	Rabankyrin-5 OS=Mus musculus GN=Ankfy1 PE=1 SV=2	FALSE	0	159.677	20.9581	19	62	19	1	1169	128.571	5.91	High	High	High	High	High	High	High	High	High	High	High	High		11736	ENSMUSG00000020790	Ankfy1	11	cell organization and biogenesis;regulation of biological process;transport	cytoplasm;cytosol;endosome;membrane	metal ion binding;protein binding	Pf00023, Pf00651, Pf01363, Pf07707, Pf12796, Pf13606, Pf13637, Pf13857	0.976	1.188	0.893	681100	681300	586000	697900	573500	655900	15	16	16	16	15	16
Master Protein	Q8BWT1	3-ketoacyl-CoA thiolase, mitochondrial OS=Mus musculus GN=Acaa2 PE=1 SV=3	FALSE	0	58.0389	23.9295	10	65	10	1	397	41.803	8.09	High	High	High	High	High	High	High	High	High	High	High	High		52538	ENSMUSG00000036880	Acaa2	18	cell organization and biogenesis;metabolic process;regulation of biological process;response to stimulus	membrane;mitochondrion;organelle lumen	catalytic activity;RNA binding	Pf00108, Pf02801, Pf02803	0.816	0.963	1.233	720900	1139000	1280000	883300	1184000	1038000	9	9	9	9	9	9
Master Protein	Q9CR68	Cytochrome b-c1 complex subunit Rieske, mitochondrial OS=Mus musculus GN=Uqcrfs1 PE=1 SV=1	FALSE	0	13.0412	20.438	4	9	4	1	274	29.349	8.7	High	High	High	High	High	High	High	High	High	High	High	High		66694	ENSMUSG00000038462	Uqcrfs1	13	metabolic process;response to stimulus;transport	membrane;mitochondrion	catalytic activity;metal ion binding;protein binding;transporter activity	Pf00355, Pf02921, Pf09165	0.857	1.237	0.96	6636	8779	7610	7746	7095	7924	2	2	2	2	2	2
Master Protein	Q9CWZ7	Gamma-soluble NSF attachment protein OS=Mus musculus GN=Napg PE=1 SV=1	FALSE	0	51.1322	28.8462	8	19	8	1	312	34.71	5.41	High	High	High	High	High	High	High	High	High	High	High	High		108123	ENSMUSG00000024581	Napg	18	cell organization and biogenesis;transport	membrane;mitochondrion	protein binding	Pf14938	0.904	1.261	0.927	292600	360200	379200	323800	285600	409200	7	7	7	7	7	7
Master Protein	Q91V41	Ras-related protein Rab-14 OS=Mus musculus GN=Rab14 PE=1 SV=3	FALSE	0	72.264	73.0233	13	36	12	1	215	23.882	6.21	High	High	High	High	High	High	High	High	High	High	High	High	Acetyl [N-Term]	68365	ENSMUSG00000026878	Rab14	2	cell organization and biogenesis;defense response;regulation of biological process;response to stimulus;transport	cytosol;endoplasmic reticulum;endosome;Golgi;membrane;vacuole	catalytic activity;nucleotide binding;protein binding	Pf00009, Pf00025, Pf00071, Pf04670, Pf08477	0.812	1.08	1.177	129800	142800	171400	159800	132200	145700	9	8	9	8	6	8
Master Protein	P11352	Glutathione peroxidase 1 OS=Mus musculus GN=Gpx1 PE=1 SV=2	FALSE	0	19.3013	34.3284	5	13	5	1	201	22.316	7.21	High	High	High	High	High	High	High	High	High	High	High	High		14775	ENSMUSG00000063856	Gpx1	9	cell death;cell differentiation;cell proliferation;cellular component movement;cellular homeostasis;metabolic process;regulation of biological process;response to stimulus	cytoplasm;mitochondrion;nucleus	antioxidant activity;catalytic activity;protein binding	Pf00255	0.629	2.876	0.895	506700	533900	259600	805000	185600	290100	5	5	5	5	5	5
Master Protein	Q9DCN2	NADH-cytochrome b5 reductase 3 OS=Mus musculus GN=Cyb5r3 PE=1 SV=3	FALSE	0	9.56429	6.64452	2	13	2	1	301	34.106	8.38	High	High	High	High	High	High	High	High	High	High	High	High		109754	ENSMUSG00000018042	Cyb5r3	15	metabolic process	cytoplasm;endoplasmic reticulum;membrane;mitochondrion	catalytic activity;nucleotide binding;protein binding	Pf00175, Pf00970	0.996	1.128	0.914	226500	197600	130800	227400	175100	143000	2	2	2	2	2	2
Master Protein	Q9CQW2	ADP-ribosylation factor-like protein 8B OS=Mus musculus GN=Arl8b PE=1 SV=1	FALSE	0	120.077	40.3226	10	150	4	1	186	21.525	8.43	High	High	High	High	High	High	High	High	High	High	High	High		67166	ENSMUSG00000030105	Arl8b	6	cell division;cell organization and biogenesis;regulation of biological process;response to stimulus	cytoplasm;cytoskeleton;endosome;membrane;vacuole	catalytic activity;nucleotide binding;protein binding;signal transducer activity	Pf00025, Pf00071, Pf00503, Pf04670, Pf08477, Pf09439	0.997	1.021	1.042	5473000	5347000	5846000	5489000	5239000	5609000	5	5	5	5	5	4
Master Protein	Q9CWG9	Biogenesis of lysosome-related organelles complex 1 subunit 2 OS=Mus musculus GN=Bloc1s2 PE=1 SV=1	FALSE	0.000794913	4.32866	10.4895	2	4	2	1	143	16.289	4.88	High	High	High	High	High	High	High	High	High	High	High	High		73689; 625631	ENSMUSG00000057506	Bloc1s2; Bloc1s2a; Bloc1s2-ps; Bloc1s2b	19; 2	cell organization and biogenesis;cellular component movement;regulation of biological process;response to stimulus;transport	cytoplasm;cytoskeleton;cytosol;endosome;membrane;mitochondrion;nucleus;vacuole	protein binding	Pf10046	0.923	1.187	0.973	71870	78040	70430	77830	65730	72370	2	2	2	2	2	2
Master Protein	Q00519	Xanthine dehydrogenase/oxidase OS=Mus musculus GN=Xdh PE=1 SV=5	FALSE	0.000794913	4.52142	1.27341	2	5	2	1	1335	146.468	7.56	High	High	High	High	High	High	High	High	High	High	High	High		22436	ENSMUSG00000024066	Xdh	17	metabolic process;regulation of biological process;response to stimulus;transport	cytoplasm;cytosol;endoplasmic reticulum;extracellular	catalytic activity;metal ion binding;nucleotide binding;protein binding	Pf00941, Pf01315, Pf01799, Pf02738, Pf03450, Pf11715	0.812	1.42	0.939	38860	47100	37300	47830	33170	39720	1	1	1	1	1	1
Master Protein	P30999	Catenin delta-1 OS=Mus musculus GN=Ctnnd1 PE=1 SV=2	FALSE	0	13.9772	2.98507	2	9	2	1	938	104.86	6.87	High	High	High	High	High	High	High	High	High	High	High	High		12388	ENSMUSG00000034101; ENSMUSG00000101645	Ctnnd1	2	cell differentiation;metabolic process;regulation of biological process;response to stimulus	cytoplasm;cytosol;membrane;nucleus	protein binding	Pf00514	0.75	1.148	1.296	823.9	789.4	1014	1098	687.7	782.4	1	1	1	1	1	1
Master Protein	Q64FW2	All-trans-retinol 13,14-reductase OS=Mus musculus GN=Retsat PE=1 SV=3	FALSE	0	10.5654	4.5977	2	2	2	1	609	67.291	8.95	High	High	High	High	High	High	High	High	High	High	High	High		67442	ENSMUSG00000056666	Retsat	6	metabolic process	endoplasmic reticulum;membrane	catalytic activity	Pf01593, Pf13450	0.901	0.961	1.286	4445	4929	4517	4933	5131	3512	2	2	2	2	2	2
None	Q9JI18	Low-density lipoprotein receptor-related protein 1B OS=Mus musculus GN=Lrp1b PE=1 SV=1	FALSE	0.0013947	2.84216	0.304414	2	15	2	1	4599	513.297	5.39	High	High	High	High	High	High	High	High	High	High	High	High		94217		Lrp1b	2	transport	membrane	metal ion binding;protein binding;receptor activity	Pf00057, Pf00058, Pf07645, Pf08450, Pf12662, Pf12999, Pf14670	0.725	1.828	0.932	152400	170700	124200	210300	93370	133300	2	2	2	2	2	2
Master Protein	Q8K0B2	Probable lysosomal cobalamin transporter OS=Mus musculus GN=Lmbrd1 PE=1 SV=1	FALSE	0	30.6372	10.4283	5	8	5	1	537	61.023	7.53	High	High	High	High	High	High	High	High	High	High	High	High		68421	ENSMUSG00000073725	Lmbrd1	1	metabolic process;regulation of biological process;transport	membrane;vacuole	protein binding	Pf04791	0.799	1.513	0.924	16440	20950	19630	20580	13850	21250	4	4	4	4	4	4
Master Protein	Q99KI0	Aconitate hydratase, mitochondrial OS=Mus musculus GN=Aco2 PE=1 SV=1	FALSE	0	57.7613	11.6667	7	20	7	1	780	85.41	7.93	High	High	High	High	High	High	High	High	High	High	High	High		11429	ENSMUSG00000022477	Aco2	15	metabolic process	mitochondrion;nucleus	catalytic activity;metal ion binding	Pf00330, Pf00694	0.787	1.25	1.027	198600	328600	290800	252200	262900	283300	8	8	8	8	8	8
Master Protein	Q8K0R6	Glycolipid transfer protein domain-containing protein 2 OS=Mus musculus GN=Gltpd2 PE=1 SV=1	FALSE	0	12.4218	11.215	3	5	3	1	321	34.431	9.16	High	High	High	High	High	High	High	High	High	High	High	High		216871	ENSMUSG00000046811	Gltpd2	11	transport	cytoplasm	transporter activity	Pf08718	0.902	1.303	0.881	68770	89360	59050	76250	68560	67050	3	3	3	3	3	3
Master Protein	Q920A5	Retinoid-inducible serine carboxypeptidase OS=Mus musculus GN=Scpep1 PE=1 SV=2	FALSE	0	218.263	37.3894	29	352	29	1	452	50.932	5.66	High	High	High	High	High	High	High	High	High	High	High	High		74617	ENSMUSG00000000278	Scpep1	11	metabolic process;regulation of biological process	cytosol;extracellular	catalytic activity	Pf00450	1.141	0.83	1.143	27710000	23630000	27180000	24290000	28450000	23780000	33	32	33	32	32	32
Master Protein	Q9D394	Protein RUFY3 OS=Mus musculus GN=Rufy3 PE=1 SV=1	FALSE	0	41.0816	18.3369	8	18	8	1	469	52.973	5.49	High	High	High	High	High	High	High	High	High	High	High	High		52822	ENSMUSG00000029291	Rufy3	5	cell differentiation;cell organization and biogenesis;development;regulation of biological process	cytoplasm;membrane	protein binding	Pf02463, Pf02759, Pf05622, Pf09726	0.91	0.882	1.299	67040	95690	115400	73690	108500	88810	3	3	3	3	3	3
Master Protein	P61922	4-aminobutyrate aminotransferase, mitochondrial OS=Mus musculus GN=Abat PE=1 SV=1	FALSE	0	22.604	10.8	3	6	3	1	500	56.416	8.09	High	High	High	High	High	High	High	High	High	High	High	High		268860	ENSMUSG00000057880	Abat	16	metabolic process;regulation of biological process;response to stimulus	mitochondrion;organelle lumen	catalytic activity;metal ion binding;protein binding	Pf00202, Pf13481	0.809	1.341	0.978	334.6	533.6	706.4	413.8	397.8	722.4	1	1	1	1	1	1
Master Protein	P50427	Steryl-sulfatase OS=Mus musculus GN=Sts PE=1 SV=1	FALSE	0	24.8429	7.53205	6	18	6	1	624	66.549	8.5	High	High	High	High	High	High	High	High	High	High	High	High		20905		Sts	X|Y	metabolic process	endoplasmic reticulum;membrane	catalytic activity;metal ion binding	Pf00884, Pf01663, Pf14707	0.605	1.25	1.207	141900	246100	369000	234700	196900	305600	6	6	6	6	6	6
Master Protein	P50516	V-type proton ATPase catalytic subunit A OS=Mus musculus GN=Atp6v1a PE=1 SV=2	FALSE	0	225.604	37.6013	21	156	21	1	617	68.283	5.58	High	High	High	High	High	High	High	High	High	High	High	High		11964	ENSMUSG00000052459	Atp6v1a	16	metabolic process;transport	cytosol;membrane;mitochondrion	catalytic activity;nucleotide binding;transporter activity	Pf00006, Pf00306, Pf02874	0.956	1.042	1.094	2407000	2662000	2532000	2517000	2555000	2315000	24	24	24	24	24	24
Master Protein	P49282	Natural resistance-associated macrophage protein 2 OS=Mus musculus GN=Slc11a2 PE=1 SV=2	FALSE	0	53.9062	10.7394	4	26	4	1	568	62.327	5.99	High	High	High	High	High	High	High	High	High	High	High	High		18174	ENSMUSG00000023030	Slc11a2	15	cell organization and biogenesis;cellular homeostasis;metabolic process;regulation of biological process;response to stimulus;transport	cell surface;cytoplasm;endosome;membrane;mitochondrion;nucleus;vacuole	metal ion binding;transporter activity	Pf01566	0.882	1.132	1.071	15170	18360	23080	17210	16220	21560	2	2	4	3	2	2
Master Protein	Q9DBB9	Carboxypeptidase N subunit 2 OS=Mus musculus GN=Cpn2 PE=1 SV=2	FALSE	0	8.87906	7.1298	3	3	3	1	547	60.441	5.88	High	High	High	High	High	High	High	High	High	High	High	High		71756	ENSMUSG00000023176	Cpn2	16		extracellular	protein binding	Pf12799, Pf13306, Pf13855	0.771	0.975	1.379	9177	9492	14380	11910	9738	10430	2	2	2	2	2	2
Master Protein	P11725	Ornithine carbamoyltransferase, mitochondrial OS=Mus musculus GN=Otc PE=1 SV=1	FALSE	0	102.807	49.7175	16	73	16	1	354	39.74	8.73	High	High	High	High	High	High	High	High	High	High	High	High		18416	ENSMUSG00000031173	Otc	X	cell organization and biogenesis;metabolic process;response to stimulus	cytoplasm;membrane;mitochondrion;organelle lumen	catalytic activity	Pf00185, Pf02729	0.913	1.077	1.081	448500	644200	639800	491400	598000	591700	12	12	13	13	12	12
Master Protein	Q99K67	Alpha-aminoadipic semialdehyde synthase, mitochondrial OS=Mus musculus GN=Aass PE=1 SV=1	FALSE	0	46.9173	15.2268	11	18	11	1	926	102.909	6.87	High	High	High	High	High	High	High	High	High	High	High	High		30956	ENSMUSG00000029695	Aass	6	metabolic process	mitochondrion	catalytic activity	Pf01262, Pf03435, Pf05222	0.954	1.042	1.083	9523	12640	14100	9984	12130	13010	4	4	4	5	4	4
Master Protein	P11438	Lysosome-associated membrane glycoprotein 1 OS=Mus musculus GN=Lamp1 PE=1 SV=2	FALSE	0	81.7698	23.1527	10	130	10	1	406	43.837	8.4	High	High	High	High	High	High	High	High	High	High	High	High		16783	ENSMUSG00000031447	Lamp1	8	cell death;metabolic process;regulation of biological process;response to stimulus;transport	cell surface;cytoplasm;cytosol;endosome;membrane;vacuole	protein binding	Pf01299	0.878	1.065	1.164	12240000	13690000	15850000	13950000	12860000	13620000	13	13	13	13	13	13
Master Protein	P10649	Glutathione S-transferase Mu 1 OS=Mus musculus GN=Gstm1 PE=1 SV=2	FALSE	0	128.253	53.6697	17	89	12	1	218	25.953	7.94	High	High	High	High	High	High	High	High	High	High	High	High		14862	ENSMUSG00000058135	Gstm1	3	metabolic process;response to stimulus	cytoplasm;extracellular	catalytic activity;metal ion binding;protein binding	Pf00043, Pf02798, Pf13417, Pf14497	0.568	2.08	1.141	860400	1229000	913700	1514000	590700	800700	16	16	16	16	15	15
Master Protein	P97742	Carnitine O-palmitoyltransferase 1, liver isoform OS=Mus musculus GN=Cpt1a PE=1 SV=4	FALSE	0	10.7609	3.23415	3	4	3	1	773	88.195	8.62	High	High	High	High	High	High	High	High	High	High	High	High		12894	ENSMUSG00000024900	Cpt1a	19	cell differentiation;cell organization and biogenesis;metabolic process;regulation of biological process;response to stimulus;transport	membrane;mitochondrion	catalytic activity;protein binding	Pf00755	0.813	1.538	0.904	19020	23110	16360	23390	15030	18100	2	2	2	2	2	2
Master Protein	Q9CQ62	2,4-dienoyl-CoA reductase, mitochondrial OS=Mus musculus GN=Decr1 PE=1 SV=1	FALSE	0	42.9537	27.4627	8	17	8	1	335	36.191	8.95	High	High	High	High	High	High	High	High	High	High	High	High		67460	ENSMUSG00000028223	Decr1	4	cell organization and biogenesis;metabolic process	cytoplasm;mitochondrion;nucleus	catalytic activity;nucleotide binding	Pf00106, Pf08659, Pf13561	0.738	1.212	1.217	98710	144100	124100	133700	118800	102000	6	6	6	6	6	6
Master Protein	Q8BMS1	Trifunctional enzyme subunit alpha, mitochondrial OS=Mus musculus GN=Hadha PE=1 SV=1	FALSE	0	137.157	30.4063	19	53	19	1	763	82.617	9.14	High	High	High	High	High	High	High	High	High	High	High	High		97212	ENSMUSG00000025745	Hadha	5	metabolic process;response to stimulus	membrane;mitochondrion;organelle lumen	catalytic activity;nucleotide binding;protein binding	Pf00378, Pf00725, Pf02737	0.785	1.063	1.282	203000	283300	297300	258500	266600	231900	15	15	16	16	15	15
Master Protein	P62874	Guanine nucleotide-binding protein G(I)/G(S)/G(T) subunit beta-1 OS=Mus musculus GN=Gnb1 PE=1 SV=3	FALSE	0	32.6171	18.2353	5	11	2	1	340	37.353	6	High	High	High	High	High	High	High	High	High	High	High	High	Acetyl [N-Term]	14688	ENSMUSG00000029064	Gnb1	4	cell death;cell organization and biogenesis;cell proliferation;cellular homeostasis;regulation of biological process;response to stimulus	membrane	catalytic activity;protein binding;signal transducer activity	Pf00400	0.861	1.19	1.085	29220	33790	34880	33940	28410	32160	2	2	2	2	2	2
Master Protein	O88968	Transcobalamin-2 OS=Mus musculus GN=Tcn2 PE=1 SV=1	FALSE	0	7.19428	7.44186	3	4	3	1	430	47.555	6.33	High	High	High	High	High	High	High	High	High	High	High	High		21452	ENSMUSG00000020432	Tcn2	11	transport	extracellular	metal ion binding	Pf01122, Pf14478	0.736	1.376	1.23	7978	8305	7749	10840	6036	6298	2	2	2	1	1	1
Master Protein	O35459	Delta(3,5)-Delta(2,4)-dienoyl-CoA isomerase, mitochondrial OS=Mus musculus GN=Ech1 PE=1 SV=1	FALSE	0	9.69191	9.48012	3	3	3	1	327	36.095	7.71	High	High	High	High	High	High	High	High	High	High	High	High		51798	ENSMUSG00000053898	Ech1	7	metabolic process	membrane;mitochondrion	catalytic activity;protein binding	Pf00378	0.548	1.476	1.376	33210	55080	53920	60580	37330	39180	1	1	1	1	1	1
Master Protein	Q9D1K2	V-type proton ATPase subunit F OS=Mus musculus GN=Atp6v1f PE=1 SV=2	FALSE	0	11.1773	23.5294	2	12	2	1	119	13.362	5.82	High	High	High	High	High	High	High	High	High	High	High	High		66144	ENSMUSG00000004285	Atp6v1f	6	transport	membrane	catalytic activity;transporter activity	Pf01990	0.85	1.194	1.082	300200	410600	310200	353300	344000	286800	3	3	3	3	3	3
Master Protein	P51881	ADP/ATP translocase 2 OS=Mus musculus GN=Slc25a5 PE=1 SV=3	FALSE	0	101.493	41.9463	17	78	17	1	298	32.91	9.73	High	High	High	High	High	High	High	High	High	High	High	High		11740	ENSMUSG00000016319	Slc25a5	X	metabolic process;regulation of biological process;transport	membrane;mitochondrion;nucleus	protein binding;RNA binding;structural molecule activity;transporter activity	Pf00153	0.836	1.327	0.983	1669000	2345000	1865000	1995000	1767000	1896000	16	16	16	16	16	16
Master Protein	Q99LC3	NADH dehydrogenase [ubiquinone] 1 alpha subcomplex subunit 10, mitochondrial OS=Mus musculus GN=Ndufa10 PE=1 SV=1	FALSE	0	6.02177	4.78873	2	3	2	1	355	40.578	7.78	High	High	High	High	High	High	High	High	High	High	High	High		67273	ENSMUSG00000026260	Ndufa10	1	metabolic process;response to stimulus;transport	mitochondrion;organelle lumen	catalytic activity	Pf01712, Pf02223	0.864	1.073	1.179	26870	35220	36420	31090	32810	30890	2	2	2	2	2	2
None	Q61696	Heat shock 70 kDa protein 1A OS=Mus musculus GN=Hspa1a PE=1 SV=2	FALSE	0	15.8686	4.83619	3	20	1	1	641	70.036	5.72	High	High	High	High	High	High	High	High	High	High	High	High		193740; 15511	ENSMUSG00000091971	Hspa1a; Hspa1b	17	cell organization and biogenesis;metabolic process;regulation of biological process;response to stimulus	cytoplasm;cytosol;membrane;mitochondrion;nucleus;organelle lumen	catalytic activity;nucleotide binding;protein binding;RNA binding	Pf00012, Pf06723	0.852	1.39	0.98	32050	34080	25930	37600	24510	26470	1	1	1	1	1	1
None	P17879	Heat shock 70 kDa protein 1B OS=Mus musculus GN=Hspa1b PE=1 SV=3	FALSE	0	15.8686	4.82866	3	20	1	1	642	70.133	5.72	High	High	High	High	High	High	High	High	High	High	High	High		15511	ENSMUSG00000090877	Hspa1b	17	cell organization and biogenesis;regulation of biological process;response to stimulus	cytoplasm;mitochondrion;organelle lumen	nucleotide binding;protein binding	Pf00012, Pf06723	0.852	1.39	0.98	32050	34080	25930	37600	24510	26470	1	1	1	1	1	1
None	P16627	Heat shock 70 kDa protein 1-like OS=Mus musculus GN=Hspa1l PE=1 SV=4	FALSE	0	15.8686	4.83619	3	20	1	1	641	70.593	6.24	High	High	High	High	High	High	High	High	High	High	High	High		15482	ENSMUSG00000007033	Hspa1l	17	cell differentiation;cell organization and biogenesis;development;metabolic process	cytosol	nucleotide binding;protein binding	Pf00012, Pf06723	0.852	1.39	0.98	32050	34080	25930	37600	24510	26470	1	1	1	1	1	1
Master Protein	P53994	Ras-related protein Rab-2A OS=Mus musculus GN=Rab2a PE=1 SV=1	FALSE	0	61.1023	44.8113	8	29	8	1	212	23.533	6.54	High	High	High	High	High	High	High	High	High	High	High	High		59021	ENSMUSG00000047187	Rab2a	4	cell organization and biogenesis;regulation of biological process;response to stimulus;transport	endoplasmic reticulum;Golgi;membrane;nucleus	catalytic activity;nucleotide binding	Pf00009, Pf00025, Pf00071, Pf01926, Pf04670, Pf08477	0.945	1.05	1.129	622200	699300	703800	658300	666100	623400	7	7	7	7	7	7
Master Protein	P16460	Argininosuccinate synthase OS=Mus musculus GN=Ass1 PE=1 SV=1	FALSE	0	172.886	54.3689	27	179	27	1	412	46.555	8.22	High	High	High	High	High	High	High	High	High	High	High	High		11898	ENSMUSG00000076441	Ass1	2	metabolic process;regulation of biological process;response to stimulus	cytoplasm;endoplasmic reticulum;membrane;mitochondrion;nucleus;vacuole	catalytic activity;nucleotide binding;protein binding;RNA binding	Pf00764, Pf03054, Pf06508	0.963	1.613	0.748	5488000	5455000	3845000	5699000	3382000	5138000	26	24	26	27	24	25
Master Protein	Q9CR51	V-type proton ATPase subunit G 1 OS=Mus musculus GN=Atp6v1g1 PE=1 SV=3	FALSE	0	22.0774	22.8814	3	14	3	1	118	13.716	7.97	High	High	High	High	High	High	High	High	High	High	High	High	Acetyl [N-Term]	66290	ENSMUSG00000039105	Atp6v1g1	4	transport	cytosol;membrane	catalytic activity;protein binding;transporter activity	Pf03179	0.931	1.084	1.114	60530	70470	64860	65050	65020	58220	3	3	3	3	3	3
None	P17156	Heat shock-related 70 kDa protein 2 OS=Mus musculus GN=Hspa2 PE=1 SV=2	FALSE	0	41.183	10.7425	7	31	5	1	633	69.599	5.67	High	High	High	High	High	High	High	High	High	High	High	High		15512	ENSMUSG00000059970	Hspa2	12	cell differentiation;cell organization and biogenesis;metabolic process;regulation of biological process;response to stimulus	cell surface;cytoplasm;cytoskeleton;cytosol;membrane;mitochondrion;nucleus	nucleotide binding;protein binding	Pf00012, Pf06723	0.782	1.5	1.035	155200	169800	132000	198300	113200	127600	4	4	4	4	4	4
Master Protein	P06797	Cathepsin L1 OS=Mus musculus GN=Ctsl PE=1 SV=2	FALSE	0	111.255	41.018	14	87	14	1	334	37.523	6.83	High	High	High	High	High	High	High	High	High	High	High	High		13039	ENSMUSG00000021477	Ctsl	13	cell communication;cell death;cell differentiation;metabolic process;regulation of biological process;response to stimulus	cytoplasm;nucleus;vacuole	catalytic activity;protein binding	Pf00112, Pf08246	1.122	0.95	1.056	1900000	1748000	2322000	1693000	1840000	2200000	14	14	14	14	14	14
Master Protein	Q8CAY6	Acetyl-CoA acetyltransferase, cytosolic OS=Mus musculus GN=Acat2 PE=1 SV=2	FALSE	0	18.559	9.06801	2	12	2	1	397	41.271	7.5	High	High	High	High	High	High	High	High	High	High	High	High		110460	ENSMUSG00000023832	Acat2	17	metabolic process;regulation of biological process	cytoplasm;cytosol;mitochondrion;nucleus	catalytic activity	Pf00108, Pf00109, Pf02803, Pf08541	0.695	2.153	0.914	3913	4567	2890	5634	2121	3163	2	2	2	2	2	2
Master Protein	Q8K2B3	Succinate dehydrogenase [ubiquinone] flavoprotein subunit, mitochondrial OS=Mus musculus GN=Sdha PE=1 SV=1	FALSE	0	125.933	30.5723	17	35	17	1	664	72.539	7.37	High	High	High	High	High	High	High	High	High	High	High	High		66945	ENSMUSG00000021577	Sdha	13	metabolic process;transport	membrane;mitochondrion	catalytic activity;nucleotide binding	Pf00890, Pf02910	0.884	1.243	1.019	368400	464500	400300	416600	373600	392800	12	12	13	13	12	12
Master Protein	Q64433	10 kDa heat shock protein, mitochondrial OS=Mus musculus GN=Hspe1 PE=1 SV=2	FALSE	0	47.8495	71.5686	9	60	9	1	102	10.956	8.35	High	High	High	High	High	High	High	High	High	High	High	High		15528	ENSMUSG00000073676	Hspe1	1	cell differentiation;metabolic process;response to stimulus	cytoplasm;membrane;mitochondrion;organelle lumen	metal ion binding;nucleotide binding;protein binding;RNA binding	Pf00166	0.732	1.412	1.09	1451000	2067000	1757000	1982000	1464000	1612000	9	9	9	9	9	9
Master Protein	P11276	Fibronectin OS=Mus musculus GN=Fn1 PE=1 SV=4	FALSE	0	194.089	16.7541	31	95	31	1	2477	272.368	5.59	High	High	High	High	High	High	High	High	High	High	High	High		14268	ENSMUSG00000026193	Fn1	1	cell differentiation;cell organization and biogenesis;cellular component movement;defense response;metabolic process;regulation of biological process;response to stimulus	extracellular;membrane	enzyme regulator activity;metal ion binding;protein binding	Pf00039, Pf00040, Pf00041	0.821	1.405	1.058	468100	467700	434100	569900	332900	410500	25	26	26	28	25	26
Master Protein	Q8CIM7	Cytochrome P450 2D26 OS=Mus musculus GN=Cyp2d26 PE=1 SV=1	FALSE	0	33.3604	16.2	6	14	6	1	500	56.939	6.64	High	High	High	High	High	High	High	High	High	High	High	High		76279		Cyp2d26	15	metabolic process;response to stimulus	endoplasmic reticulum;membrane	catalytic activity;metal ion binding	Pf00067	0.668	2.076	0.89	62500	86500	45320	93610	41660	50920	4	3	4	3	3	3
Master Protein	Q9JKC8	AP-3 complex subunit mu-1 OS=Mus musculus GN=Ap3m1 PE=1 SV=1	FALSE	0	63.53	28.7081	10	33	10	1	418	46.906	6.93	High	High	High	High	High	High	High	High	High	High	High	High		55946	ENSMUSG00000021824	Ap3m1	14	cellular component movement;transport	cytosol;Golgi;membrane	protein binding	Pf00928, Pf01217	0.781	1.03	1.498	440500	487500	511000	564200	473300	341100	10	10	10	10	10	10
Master Protein	O70570	Polymeric immunoglobulin receptor OS=Mus musculus GN=Pigr PE=1 SV=1	FALSE	0	11.2918	2.72374	2	6	2	1	771	84.946	5.4	High	High	High	High	High	High	High	High	High	High	High	High		18703	ENSMUSG00000026417	Pigr	1	cell organization and biogenesis;regulation of biological process;response to stimulus;transport	extracellular;membrane	protein binding;receptor activity;signal transducer activity		0.783	1.953	0.842	872.1	924.8	585.8	1113	473.5	695.5	1	1	1	1	1	1
Master Protein	sp	P35908 K22E_HUMAN	TRUE	0	62.9449	21.2403	15	35	10	1	645	65.825	8	High	High	High	High	High	High	High	High	High	High	High	High										0.804	2.184	0.812	121100	104900	64830	150700	48020	79800	4	4	4	4	4	4
Master Protein	Q9CXY1	Endosomal/lysomomal potassium channel TMEM175 OS=Mus musculus GN=Tmem175 PE=1 SV=2	FALSE	0	26.9242	15.8317	6	11	6	1	499	55.542	6.79	High	High	High	High	High	High	High	High	High	High	High	High		72392	ENSMUSG00000013495	Tmem175	5	cell organization and biogenesis;cellular homeostasis;transport	endosome;membrane;vacuole	transporter activity	Pf06736	0.935	1.174	1.061	43770	40580	46930	46810	34570	44250	4	4	4	4	4	3
Master Protein	P47738	Aldehyde dehydrogenase, mitochondrial OS=Mus musculus GN=Aldh2 PE=1 SV=1	FALSE	0	158.899	44.5087	23	136	22	1	519	56.502	7.62	High	High	High	High	High	High	High	High	High	High	High	High		11669	ENSMUSG00000029455	Aldh2	5	metabolic process;regulation of biological process	mitochondrion;organelle lumen	catalytic activity;nucleotide binding;protein binding	Pf00171	0.872	1.018	1.22	3678000	5512000	6143000	4219000	5416000	5037000	20	20	20	20	19	19
Master Protein	Q8CHT0	Delta-1-pyrroline-5-carboxylate dehydrogenase, mitochondrial OS=Mus musculus GN=Aldh4a1 PE=1 SV=3	FALSE	0	46.0534	23.3096	10	25	10	1	562	61.802	8.24	High	High	High	High	High	High	High	High	High	High	High	High		212647	ENSMUSG00000028737	Aldh4a1	4	metabolic process	mitochondrion;organelle lumen	catalytic activity;protein binding;structural molecule activity	Pf00171, Pf06810	0.807	1.157	1.157	185000	285200	295700	229200	246500	255600	8	8	8	8	8	8
Master Protein	P16675	Lysosomal protective protein OS=Mus musculus GN=Ctsa PE=1 SV=1	FALSE	0	135.88	31.2236	15	140	15	1	474	53.809	5.86	High	High	High	High	High	High	High	High	High	High	High	High		19025	ENSMUSG00000017760	Ctsa	2	metabolic process;regulation of biological process	membrane;mitochondrion;vacuole	catalytic activity;protein binding	Pf00450	1.137	1.066	0.963	5705000	5518000	6138000	5018000	5177000	6371000	17	17	17	17	17	17
Master Protein	P97449	Aminopeptidase N OS=Mus musculus GN=Anpep PE=1 SV=4	FALSE	0	66.6606	14.6998	12	25	12	1	966	109.582	5.9	High	High	High	High	High	High	High	High	High	High	High	High		16790	ENSMUSG00000039062	Anpep	7	cell differentiation;development;metabolic process;regulation of biological process	cytoplasm;membrane;organelle lumen	catalytic activity;metal ion binding	Pf01433, Pf11838, Pf13485	0.764	1.754	0.94	105000	125500	96280	137500	71520	102500	7	7	7	7	7	7
Master Protein	P25444	40S ribosomal protein S2 OS=Mus musculus GN=Rps2 PE=1 SV=3	FALSE	0	7.27548	9.89761	3	5	3	1	293	31.212	10.24	High	High	High	High	High	High	High	High	High	High	High	High		16898; 546298	ENSMUSG00000044533	Rps2; Rps2-ps13	17; X	cell organization and biogenesis;metabolic process;regulation of biological process;response to stimulus	cytoplasm;membrane;nucleus;ribosome	protein binding;RNA binding;structural molecule activity	Pf00333, Pf03719	0.659	2.176	0.954	72580	92190	45500	110200	42370	47670	2	2	2	2	2	2
Master Protein	Q9DBG3	AP-2 complex subunit beta OS=Mus musculus GN=Ap2b1 PE=1 SV=1	FALSE	0	34.0418	8.53789	7	8	4	1	937	104.516	5.38	High	High	High	High	High	High	High	High	High	High	High	High		71770	ENSMUSG00000035152	Ap2b1	11	cell organization and biogenesis;transport	membrane	protein binding;transporter activity	Pf01602, Pf02883, Pf09066, Pf12717, Pf13646	0.744	1.635	1.043	3381	3955	2517	4546	2419	2413	1	1	1	1	1	1
Master Protein	P16406	Glutamyl aminopeptidase OS=Mus musculus GN=Enpep PE=1 SV=1	FALSE	0	201.852	33.3333	34	157	34	1	945	107.888	5.44	High	High	High	High	High	High	High	High	High	High	High	High		13809	ENSMUSG00000028024	Enpep	3	cell proliferation;cellular component movement;metabolic process	membrane;organelle lumen	catalytic activity;metal ion binding	Pf01433, Pf11838, Pf13485	0.905	1.39	0.977	4111000	3584000	2789000	4544000	2579000	2855000	31	31	31	31	31	31
Master Protein	Q9R013	Cathepsin F OS=Mus musculus GN=Ctsf PE=1 SV=1	FALSE	0	84.1907	32.2511	12	51	12	1	462	51.628	6.55	High	High	High	High	High	High	High	High	High	High	High	High		56464	ENSMUSG00000083282	Ctsf	19	metabolic process	vacuole	catalytic activity	Pf00112, Pf08246	1.366	0.802	1.049	935700	689100	818500	684900	859400	780600	11	11	11	12	11	11
Master Protein	P21981	Protein-glutamine gamma-glutamyltransferase 2 OS=Mus musculus GN=Tgm2 PE=1 SV=4	FALSE	0	10.7525	2.04082	2	4	2	1	686	77.012	5.1	High	High	High	High	High	High	High	High	High	High	High	High		21817	ENSMUSG00000037820	Tgm2	2	cell organization and biogenesis;cellular homeostasis;metabolic process;regulation of biological process;response to stimulus;transport	cytoplasm;cytosol;endoplasmic reticulum;membrane;mitochondrion	catalytic activity;metal ion binding;nucleotide binding;protein binding	Pf00868, Pf00927, Pf01841	0.516	4.058	0.943	1515	2262	888.8	2937	557.5	942.2	1	1	1	1	1	1
Master Protein	Q920Q4	Vacuolar protein sorting-associated protein 16 homolog OS=Mus musculus GN=Vps16 PE=1 SV=3	FALSE	0	30.8337	7.27056	5	16	5	1	839	94.868	7.01	High	High	High	High	High	High	High	High	High	High	High	High		80743		Vps16	2	cell organization and biogenesis;metabolic process;regulation of biological process;transport	cytoplasm;endosome;membrane;vacuole	protein binding	Pf04840, Pf04841	0.929	1.062	1.193	30730	34040	31560	33080	32050	26460	3	3	3	3	3	3
Master Protein	P61027	Ras-related protein Rab-10 OS=Mus musculus GN=Rab10 PE=1 SV=1	FALSE	0	41.7964	41.5	10	43	8	1	200	22.527	8.38	High	High	High	High	High	High	High	High	High	High	High	High		19325	ENSMUSG00000020671	Rab10	12	cell differentiation;cell organization and biogenesis;regulation of biological process;response to stimulus;transport	endoplasmic reticulum;endosome;Golgi;membrane	catalytic activity;nucleotide binding;protein binding	Pf00025, Pf00071, Pf04670, Pf08477	0.885	1.069	1.223	513400	593700	647400	580200	555300	529500	6	6	6	6	6	6
Master Protein	Q925I1	ATPase family AAA domain-containing protein 3 OS=Mus musculus GN=Atad3 PE=1 SV=1	FALSE	0	11.4543	4.56853	3	4	3	1	591	66.701	9.29	High	High	High	High	High	High	High	High	High	High	High	High		108888	ENSMUSG00000029036	Atad3a	4	cell growth;regulation of biological process	membrane;mitochondrion	catalytic activity;nucleotide binding;RNA binding	Pf00004, Pf00910, Pf01078, Pf05707, Pf06745, Pf07728, Pf12037, Pf13207, Pf13401	0.816	1.336	1.043	2245	3252	2732	2752	2434	2620	1	1	1	1	1	1
Master Protein	P11499	Heat shock protein HSP 90-beta OS=Mus musculus GN=Hsp90ab1 PE=1 SV=3	FALSE	0	31.9341	10.7735	6	15	3	1	724	83.229	5.03	High	High	High	High	High	High	High	High	High	High	High	High		15516	ENSMUSG00000023944	Hsp90ab1	17	cell organization and biogenesis;metabolic process;regulation of biological process;response to stimulus	cell surface;cytoplasm;cytosol;membrane;mitochondrion	enzyme regulator activity;nucleotide binding;protein binding;RNA binding	Pf00183, Pf02518, Pf13589	0.735	2.026	0.934	4170	4460	2522	5677	2201	2699	1	1	1	1	1	1
Master Protein	Q9CPY7	Cytosol aminopeptidase OS=Mus musculus GN=Lap3 PE=1 SV=3	FALSE	0	32.9304	14.2582	6	14	6	1	519	56.106	7.72	High	High	High	High	High	High	High	High	High	High	High	High		66988	ENSMUSG00000039682	Lap3	5	metabolic process	cytoplasm;mitochondrion;nucleus	catalytic activity;metal ion binding	Pf00883, Pf02789	0.685	1.571	1.058	18310	29780	25150	26720	18960	23770	3	3	3	3	2	2
Master Protein	P35585	AP-1 complex subunit mu-1 OS=Mus musculus GN=Ap1m1 PE=1 SV=3	FALSE	0	27.2167	15.13	5	10	5	1	423	48.512	7.3	High	High	High	High	High	High	High	High	High	High	High	High		11767	ENSMUSG00000003033	Ap1m1	8	cell organization and biogenesis;transport	Golgi;membrane	protein binding	Pf00928	0.9	1.524	0.914	40600	40270	35490	45080	26430	38820	4	4	4	4	4	4
Master Protein	P47963	60S ribosomal protein L13 OS=Mus musculus GN=Rpl13 PE=1 SV=3	FALSE	0	7.58924	13.2701	3	4	3	1	211	24.291	11.55	High	High	High	High	High	High	High	High	High	High	High	High		270106	ENSMUSG00000000740	Rpl13	8	metabolic process	membrane;nucleus;ribosome	RNA binding;structural molecule activity	Pf01294	0.956	1.199	1.021	162100	164400	89820	169600	137100	88000	2	2	2	2	2	2
Master Protein	Q9JJ00	Phospholipid scramblase 1 OS=Mus musculus GN=Plscr1 PE=1 SV=1	FALSE	0	16.6664	9.14634	3	22	3	1	328	35.89	5.06	High	High	High	High	High	High	High	High	High	High	High	High		22038	ENSMUSG00000032369	Plscr1	9	cell death;cell differentiation;cell organization and biogenesis;defense response;metabolic process;regulation of biological process;response to stimulus	cytosol;Golgi;membrane;nucleus	DNA binding;metal ion binding;protein binding;transporter activity	Pf03803	1.075	1.123	0.987	228400	284600	304400	212400	253500	308400	2	2	2	2	2	2
Master Protein	Q61941	NAD(P) transhydrogenase, mitochondrial OS=Mus musculus GN=Nnt PE=1 SV=2	FALSE	0	18.4984	5.15654	5	9	5	1	1086	113.765	7.64	High	High	High	High	High	High	High	High	High	High	High	High		18115		Nnt	13	cellular homeostasis;metabolic process;regulation of biological process;transport	membrane;mitochondrion	catalytic activity;nucleotide binding	Pf01262, Pf02233, Pf05222, Pf12769	0.82	1.258	1.144	18670	24070	21040	22750	19140	18390	1	1	2	2	1	2
Master Protein	Q91V08	C-type lectin domain family 2 member D OS=Mus musculus GN=Clec2d PE=1 SV=1	FALSE	0	26.3224	14.9758	3	10	3	1	207	23.631	7.62	High	High	High	High	High	High	High	High	High	High	High	High		93694	ENSMUSG00000030157	Clec2d	6	defense response;regulation of biological process;response to stimulus	cell surface;membrane	protein binding;receptor activity;signal transducer activity	Pf00059	0.93	1.306	1.043	18510	14850	14170	19910	11370	13590	2	2	2	2	2	2
Master Protein	P34927	Asialoglycoprotein receptor 1 OS=Mus musculus GN=Asgr1 PE=1 SV=4	FALSE	0	44.1589	24.2958	6	41	6	1	284	32.571	6.44	High	High	High	High	High	High	High	High	High	High	High	High		11889	ENSMUSG00000020884	Asgr1	11	cell communication;response to stimulus;transport	membrane	metal ion binding;protein binding;receptor activity	Pf00059, Pf03954, Pf05622	0.85	2.788	0.56	1289000	1210000	483300	1517000	434000	863300	7	7	7	7	7	7
Master Protein	Q3UMB5	Smith-Magenis syndrome chromosomal region candidate gene 8 protein homolog OS=Mus musculus GN=Smcr8 PE=1 SV=2	FALSE	0	30.1279	7.48663	6	10	6	1	935	104.891	5.4	High	High	High	High	High	High	High	High	High	High	High	High		237782	ENSMUSG00000049323	Smcr8	11					0.909	1.15	1.137	50040	59330	60470	55050	51570	53160	4	4	5	5	4	5
Master Protein	P53657	Pyruvate kinase PKLR OS=Mus musculus GN=Pklr PE=1 SV=1	FALSE	0	23.3668	11.8467	5	6	5	1	574	62.27	7.09	High	High	High	High	High	High	High	High	High	High	High	High		18770		Pklr	3	metabolic process;regulation of biological process;response to stimulus	cytosol	catalytic activity;metal ion binding;nucleotide binding	Pf00224, Pf02887	0.541	2.474	1.295	993.9	1458	723.2	1837	589.4	558.4	2	2	2	2	2	2
Master Protein	P42125	Enoyl-CoA delta isomerase 1, mitochondrial OS=Mus musculus GN=Eci1 PE=1 SV=2	FALSE	0	27.3981	17.9931	5	14	5	1	289	32.23	8.98	High	High	High	High	High	High	High	High	High	High	High	High		13177	ENSMUSG00000024132	Eci1	17	metabolic process	membrane;mitochondrion;organelle lumen	catalytic activity;protein binding	Pf00378	0.749	1.206	1.272	50640	71250	79760	67640	59060	62690	3	3	3	3	3	3
Master Protein	P62270	40S ribosomal protein S18 OS=Mus musculus GN=Rps18 PE=1 SV=3	FALSE	0	4.95057	13.1579	2	3	2	1	152	17.708	10.99	High	High	High	High	High	High	High	High	High	High	High	High	Acetyl [N-Term]	20084	ENSMUSG00000008668	Rps18	17	metabolic process	cytoplasm;cytosol;membrane;nucleus;ribosome	protein binding;RNA binding;structural molecule activity	Pf00416	0.916	1.252	1.082	11580	12430	7678	12650	9930	7099	2	2	2	2	2	2
Master Protein	Q8R307	Vacuolar protein sorting-associated protein 18 homolog OS=Mus musculus GN=Vps18 PE=1 SV=2	FALSE	0	27.226	8.32477	7	10	7	1	973	110.149	6.09	High	High	High	High	High	High	High	High	High	High	High	High		228545	ENSMUSG00000034216	Vps18	2	cell organization and biogenesis;metabolic process;regulation of biological process;transport	endosome;membrane;vacuole	catalytic activity;metal ion binding;protein binding	Pf00637, Pf05131, Pf12861	0.97	1.059	1.21	15240	16810	14440	15710	15880	11940	4	4	4	4	4	4
Master Protein	Q61838	Pregnancy zone protein OS=Mus musculus GN=Pzp PE=1 SV=3	FALSE	0	241.58	27.291	34	121	34	1	1495	165.748	6.68	High	High	High	High	High	High	High	High	High	High	High	High		11287	ENSMUSG00000030359	Pzp	6	regulation of biological process	extracellular	enzyme regulator activity;protein binding	Pf00207, Pf01835, Pf07677, Pf07678, Pf07703, Pf10569, Pf11974, Pf13249	1.031	1.191	1.015	851600	871000	1098000	826000	731100	1083000	27	26	27	27	26	28
Master Protein	P20918	Plasminogen OS=Mus musculus GN=Plg PE=1 SV=3	FALSE	0	63.1786	18.5961	14	34	14	1	812	90.749	6.6	High	High	High	High	High	High	High	High	High	High	High	High		18815	ENSMUSG00000059481	Plg	17	cell differentiation;cell organization and biogenesis;cellular component movement;cellular homeostasis;coagulation;metabolic process;regulation of biological process	cell surface;extracellular;membrane	catalytic activity;protein binding	Pf00024, Pf00051, Pf00089, Pf09342, Pf13365	0.948	1.078	1.176	618900	603400	795500	652500	559500	676400	7	7	8	8	7	7
Master Protein	Q8VCM7	Fibrinogen gamma chain OS=Mus musculus GN=Fgg PE=1 SV=1	FALSE	0	110.466	38.7615	15	51	15	1	436	49.36	5.86	High	High	High	High	High	High	High	High	High	High	High	High		99571	ENSMUSG00000033860	Fgg	3	cell organization and biogenesis;coagulation;defense response;metabolic process;regulation of biological process;response to stimulus;transport	cell surface;cytoplasm;extracellular	metal ion binding;protein binding;structural molecule activity	Pf00147, Pf08702	0.862	1.125	1.23	619800	647200	882600	718800	575300	717400	12	12	12	12	12	12
Master Protein	P97364	Selenide, water dikinase 2 OS=Mus musculus GN=Sephs2 PE=1 SV=3	FALSE	0	9.08132	7.9646	2	2	2	1	452	47.804	6.06	High	High	High	High	High	High	High	High	High	High	High	High		20768	ENSMUSG00000049091	Sephs2	7	metabolic process		catalytic activity;nucleotide binding	Pf00586, Pf02769	0.605	3.021	1.126	860.8	960.2	795.2	1423	317.8	706.4	1	2	2	1	1	1
Master Protein	P07901	Heat shock protein HSP 90-alpha OS=Mus musculus GN=Hsp90aa1 PE=1 SV=4	FALSE	0	19.8717	7.23056	4	6	2	1	733	84.735	5.01	High	High	High	High	High	High	High	High	High	High	High	High		15519	ENSMUSG00000021270	Hsp90aa1	12	cell death;cell organization and biogenesis;cellular component movement;metabolic process;regulation of biological process;response to stimulus;transport	cell surface;cytoplasm;cytosol;membrane;nucleus	catalytic activity;enzyme regulator activity;nucleotide binding;protein binding;RNA binding	Pf00183, Pf02518, Pf13589	0.668	1.888	1.046	718.4	1047	576.3	1075	554.5	551	1	1	1	1	1	1
Master Protein	Q9JJF9	Signal peptide peptidase-like 2A OS=Mus musculus GN=Sppl2a PE=1 SV=2	FALSE	0	46.225	11.6635	6	20	6	1	523	58.09	7.06	High	High	High	High	High	High	High	High	High	High	High	High		66552	ENSMUSG00000027366	Sppl2a	2	metabolic process;regulation of biological process	endosome;membrane;vacuole	catalytic activity;protein binding	Pf02225, Pf04258	1.142	1.408	0.786	253800	276200	219800	222200	196200	279600	4	4	3	4	4	4
None	Q9Z2K1	Keratin, type I cytoskeletal 16 OS=Mus musculus GN=Krt16 PE=1 SV=3	FALSE	0	7.82166	3.41151	2	22	1	1	469	51.574	5.2	High	High	High	High	High	High	High	High	High	High	High	High		16666	ENSMUSG00000053797	Krt16	11	cell differentiation;cell organization and biogenesis;cellular component movement;defense response;regulation of biological process;response to stimulus	cytoskeleton;nucleus	protein binding;structural molecule activity	Pf00038, Pf13514	0.65	2.116	1.095	8436	11070	6431	12980	5232	5875	1	1	1	1	1	1
Master Protein	Q60930	Voltage-dependent anion-selective channel protein 2 OS=Mus musculus GN=Vdac2 PE=1 SV=2	FALSE	0	20.0414	13.8983	4	8	4	1	295	31.713	7.49	High	High	High	High	High	High	High	High	High	High	High	High		22334	ENSMUSG00000021771	Vdac2	14	regulation of biological process;transport	membrane;mitochondrion;nucleus	nucleotide binding;protein binding;transporter activity	Pf01459	0.901	1.148	1.197	106700	129900	130000	118300	113200	108600	3	3	3	3	3	3
Master Protein	Q91XA9	Acidic mammalian chitinase OS=Mus musculus GN=Chia PE=1 SV=2	FALSE	0	11.0259	4.22833	2	5	2	1	473	51.97	5.06	High	High	High	High	High	High	High	High	High	High	High	High		81600	ENSMUSG00000062778	Chia; Chia1	3	cell death;defense response;metabolic process;regulation of biological process;response to stimulus	cytoplasm;extracellular	catalytic activity;protein binding	Pf00704, Pf01607	1.33	1.037	0.943	15190	16080	15620	11430	15500	16560	1	1	1	1	1	1
Master Protein	P40142	Transketolase OS=Mus musculus GN=Tkt PE=1 SV=1	FALSE	0	22.5517	9.30979	5	6	5	1	623	67.588	7.5	High	High	High	High	High	High	High	High	High	High	High	High		21881	ENSMUSG00000021957	Tkt	14	metabolic process;regulation of biological process	membrane;nucleus	catalytic activity;metal ion binding;protein binding	Pf00456, Pf00676, Pf02779, Pf02780	0.703	1.578	1.271	67230	81720	69270	95670	51770	54520	3	3	3	3	3	3
Master Protein	O09043	Napsin-A OS=Mus musculus GN=Napsa PE=1 SV=1	FALSE	0	24.4517	18.6158	5	19	5	1	419	45.516	7.5	High	High	High	High	High	High	High	High	High	High	High	High		16541	ENSMUSG00000002204	Napsa	7	metabolic process	extracellular;vacuole	catalytic activity;protein binding	Pf00026, Pf14543	1.322	0.972	0.991	478100	454600	402500	361800	467800	406100	5	5	4	5	3	3
Master Protein	Q9CQZ5	NADH dehydrogenase [ubiquinone] 1 alpha subcomplex subunit 6 OS=Mus musculus GN=Ndufa6 PE=1 SV=1	FALSE	0	26.3771	32.0611	4	13	4	1	131	15.273	10.11	High	High	High	High	High	High	High	High	High	High	High	High		67130	ENSMUSG00000022450	Ndufa6	15	metabolic process;response to stimulus;transport	membrane;mitochondrion		Pf05347, Pf13232, Pf13233	0.835	1.258	1.18	37500	50380	48680	44900	40040	41250	5	5	5	5	5	5
Master Protein	Q8BVW3	Tripartite motif-containing protein 14 OS=Mus musculus GN=Trim14 PE=1 SV=2	FALSE	0	131.388	40.2273	21	85	21	1	440	49.609	7.93	High	High	High	High	High	High	High	High	High	High	High	High		74735	ENSMUSG00000039853	Trim14	4	defense response;regulation of biological process;response to stimulus	cytoplasm	metal ion binding;protein binding	Pf00622, Pf00643, Pf13534, Pf13765	1.057	1.291	0.947	2015000	1776000	1597000	1906000	1376000	1687000	19	19	19	19	19	19
Master Protein	P08249	Malate dehydrogenase, mitochondrial OS=Mus musculus GN=Mdh2 PE=1 SV=3	FALSE	0	115.702	52.9586	14	84	14	1	338	35.589	8.68	High	High	High	High	High	High	High	High	High	High	High	High		17448	ENSMUSG00000019179	Mdh2	5	metabolic process	membrane;mitochondrion;nucleus;organelle lumen	catalytic activity;nucleotide binding;protein binding;RNA binding	Pf00056, Pf01073, Pf01118, Pf02866, Pf13460	0.8	1.389	1.086	1339000	2172000	2002000	1674000	1563000	1844000	14	14	14	14	14	14
Master Protein	P39061	Collagen alpha-1(XVIII) chain OS=Mus musculus GN=Col18a1 PE=1 SV=4	FALSE	0	6.40339	1.01466	2	2	2	1	1774	182.059	5.62	High	High	High	High	High	High	High	High	High	High	High	High		12822		Col18a1	10	cell organization and biogenesis;regulation of biological process;response to stimulus	extracellular	metal ion binding;protein binding;structural molecule activity	Pf01391, Pf01392, Pf06121, Pf06482, Pf13385	0.939	1.044	1.286	8605	9591	11160	9166	9189	8672	1	1	1	1	1	1
Master Protein	P07724	Serum albumin OS=Mus musculus GN=Alb PE=1 SV=3	FALSE	0	381.355	66.1184	47	408	44	1	608	68.648	6.07	High	High	High	High	High	High	High	High	High	High	High	High		11657	ENSMUSG00000029368	Alb	5	cell communication;regulation of biological process;response to stimulus;transport	cytoplasm;endoplasmic reticulum;extracellular;Golgi;nucleus	DNA binding;metal ion binding;protein binding	Pf00273	0.995	1.757	0.801	23930000	31900000	27660000	24040000	18160000	34530000	45	45	44	45	43	43
Master Protein	P10126	Elongation factor 1-alpha 1 OS=Mus musculus GN=Eef1a1 PE=1 SV=3	FALSE	0	25.8301	11.2554	5	6	5	1	462	50.082	9.01	High	High	High	High	High	High	High	High	High	High	High	High		13627	ENSMUSG00000037742	Eef1a1; LOC101056619	9	cell organization and biogenesis;metabolic process;regulation of biological process;response to stimulus	cytoplasm;cytoskeleton;cytosol;membrane;nucleus	catalytic activity;nucleotide binding;protein binding;RNA binding	Pf00009, Pf03143, Pf03144	0.738	1.612	1.285	89840	97150	74160	121700	60260	57690	4	4	4	4	4	4
Master Protein	P38647	Stress-70 protein, mitochondrial OS=Mus musculus GN=Hspa9 PE=1 SV=3	FALSE	0	87.1734	26.5096	13	37	13	1	679	73.416	6.07	High	High	High	High	High	High	High	High	High	High	High	High		15526	ENSMUSG00000024359	Hspa9	18	cell differentiation;cell organization and biogenesis;metabolic process;regulation of biological process;transport	cytoplasm;mitochondrion;nucleus	nucleotide binding;protein binding;RNA binding	Pf00012, Pf06723	0.856	1.279	1.129	231700	357500	378900	270800	279400	335400	9	8	9	9	9	9
Master Protein	Q60766	Immunity-related GTPase family M protein 1 OS=Mus musculus GN=Irgm1 PE=1 SV=1	FALSE	0	61.3664	22.9829	11	35	11	1	409	46.522	8.28	High	High	High	High	High	High	High	High	High	High	High	High		15944	ENSMUSG00000046879	Irgm1	11	defense response;metabolic process;response to stimulus	endoplasmic reticulum;endosome;Golgi;membrane;vacuole	catalytic activity;nucleotide binding	Pf01926, Pf05049	0.957	1.003	1.325	551800	618500	769400	576400	616300	580700	9	9	9	9	9	9
Master Protein	P15626	Glutathione S-transferase Mu 2 OS=Mus musculus GN=Gstm2 PE=1 SV=2	FALSE	0	57.4662	25.2294	6	26	1	1	218	25.7	7.39	High	High	High	High	High	High	High	High	High	High	High	High		14863	ENSMUSG00000040562	Gstm2	3	metabolic process;response to stimulus	cytoplasm;cytosol;membrane	catalytic activity;protein binding	Pf00043, Pf02798, Pf13409, Pf13417, Pf14497	0.71	1.971	0.957	7656	11250	6003	10780	5705	6270	2	2	2	2	2	2
Master Protein	Q8R4P9	Multidrug resistance-associated protein 7 OS=Mus musculus GN=Abcc10 PE=1 SV=1	FALSE	0	24.5294	5.32978	6	9	6	1	1501	163.631	7.18	High	High	High	High	High	High	High	High	High	High	High	High		224814	ENSMUSG00000032842	Abcc10	17	transport	membrane	catalytic activity;nucleotide binding;transporter activity	Pf00005, Pf00664, Pf01926	1.093	1.234	0.973	47390	44460	39000	43340	36030	40090	3	3	3	3	3	3
Master Protein	Q9DCW2	Phospholipid scramblase 2 OS=Mus musculus GN=Plscr2 PE=1 SV=3	FALSE	0	14.0626	12.7036	3	14	3	1	307	34.03	4.96	High	High	High	High	High	High	High	High	High	High	High	High		18828	ENSMUSG00000032372	Plscr2	9	cell organization and biogenesis;response to stimulus	cytoplasm;membrane;nucleus	metal ion binding;protein binding;transporter activity	Pf03803	0.872	1.161	1.346	48570	56620	50470	55720	48790	37500	3	3	3	3	3	3
Master Protein	Q61129	Complement factor I OS=Mus musculus GN=Cfi PE=1 SV=3	FALSE	0	10.2536	9.95025	5	8	5	1	603	67.217	7.46	High	High	High	High	High	High	High	High	High	High	High	High		12630	ENSMUSG00000058952	Cfi	3	defense response;metabolic process;regulation of biological process;response to stimulus;transport	extracellular;membrane;nucleus	catalytic activity;metal ion binding;protein binding;receptor activity	Pf00057, Pf00089, Pf00530, Pf07648, Pf13365	1.008	1.242	1.066	5900	6157	7094	5855	4959	6656	2	2	3	2	1	1
Master Protein	Q9CWK8	Sorting nexin-2 OS=Mus musculus GN=Snx2 PE=1 SV=2	FALSE	0	14.9182	7.70713	3	4	3	1	519	58.435	5.12	High	High	High	High	High	High	High	High	High	High	High	High		67804	ENSMUSG00000034484	Snx2	18	cell organization and biogenesis;transport	cytoplasm;cytosol;endosome;membrane	protein binding	Pf00787, Pf03700, Pf05667, Pf09325, Pf10456	0.831	1.236	1.3	1545	1846	1814	1859	1493	1396	2	2	2	2	2	2
Master Protein	P84096	Rho-related GTP-binding protein RhoG OS=Mus musculus GN=Rhog PE=1 SV=1	FALSE	0	13.5793	20.9424	2	4	2	1	191	21.295	8.12	High	High	High	High	High	High	High	High	High	High	High	High		56212	ENSMUSG00000073982	Rhog	7	cell organization and biogenesis;cellular component movement;regulation of biological process;response to stimulus	membrane	catalytic activity;nucleotide binding;protein binding	Pf00025, Pf00071, Pf04670, Pf08477	1.029	1.271	0.996	26850	43320	39340	26080	34080	39520	2	2	2	2	2	2
Master Protein	P50518	V-type proton ATPase subunit E 1 OS=Mus musculus GN=Atp6v1e1 PE=1 SV=2	FALSE	0	65.6144	23.0088	8	82	8	1	226	26.141	8.43	High	High	High	High	High	High	High	High	High	High	High	High		11973	ENSMUSG00000019210	Atp6v1e1	6	transport	cytoplasm;cytosol;endosome;membrane;mitochondrion	catalytic activity;protein binding;transporter activity	Pf01991	1.015	1.144	1.145	1243000	1354000	1292000	1225000	1184000	1128000	8	8	8	8	8	8
Master Protein	Q3UPF5	Zinc finger CCCH-type antiviral protein 1 OS=Mus musculus GN=Zc3hav1 PE=1 SV=1	FALSE	0	5.896	1.69133	2	3	2	1	946	106.619	8.27	High	High	High	High	High	High	High	High	High	High	High	High		78781	ENSMUSG00000029826	Zc3hav1	6	defense response;regulation of biological process;response to stimulus	cytoplasm;endosome;Golgi;nucleus;vacuole	catalytic activity;metal ion binding;protein binding;RNA binding	Pf00644	0.882	1.542	1.008	23920	28310	23920	27110	18360	23740	1	1	1	1	1	1
Master Protein	Q61586	Glycerol-3-phosphate acyltransferase 1, mitochondrial OS=Mus musculus GN=Gpam PE=1 SV=2	FALSE	0	12.91	3.74849	2	3	2	1	827	93.645	7.84	High	High	High	High	High	High	High	High	High	High	High	High		14732	ENSMUSG00000024978	Gpam	19	defense response;metabolic process;regulation of biological process;response to stimulus;transport	membrane;mitochondrion	catalytic activity	Pf01553	0.672	1.188	1.903	908.6	983	1197	1351	827.4	628.7	2	2	2	2	2	1
Master Protein	Q9DCW4	Electron transfer flavoprotein subunit beta OS=Mus musculus GN=Etfb PE=1 SV=3	FALSE	0	80.0368	51.3725	12	57	12	1	255	27.606	8.1	High	High	High	High	High	High	High	High	High	High	High	High		110826	ENSMUSG00000004610	Etfb	7	metabolic process;transport	mitochondrion;organelle lumen		Pf01012	0.862	1.166	1.254	1064000	1579000	1726000	1234000	1354000	1377000	12	12	12	12	12	12
Master Protein	Q9QY76	Vesicle-associated membrane protein-associated protein B OS=Mus musculus GN=Vapb PE=1 SV=3	FALSE	0.000794913	4.46085	9.46502	2	3	2	1	243	26.929	7.78	High	High	High	High	High	High	High	High	High	High	High	High		56491		Vapb	2	cell organization and biogenesis;cellular homeostasis;regulation of biological process;response to stimulus;transport	cytoplasm;endoplasmic reticulum;Golgi;membrane	protein binding	Pf00635	0.824	1.422	1.212	2100	2386	1968	2549	1677	1624	1	1	1	1	1	1
Master Protein	P00329	Alcohol dehydrogenase 1 OS=Mus musculus GN=Adh1 PE=1 SV=2	FALSE	0	85.043	36.8	20	78	20	1	375	39.746	8.1	High	High	High	High	High	High	High	High	High	High	High	High		11522	ENSMUSG00000074207	Adh1	3	metabolic process;response to stimulus	cytoplasm;cytosol;mitochondrion	catalytic activity;metal ion binding;nucleotide binding;protein binding	Pf00107, Pf08240	0.78	1.245	1.554	1998000	2379000	1935000	2562000	1912000	1246000	17	17	17	18	17	16
Master Protein	P40336	Vacuolar protein sorting-associated protein 26A OS=Mus musculus GN=Vps26a PE=1 SV=1	FALSE	0	24.9602	19.5719	5	13	5	1	327	38.09	6.57	High	High	High	High	High	High	High	High	High	High	High	High		30930	ENSMUSG00000020078	Vps26a	10	transport	cytoplasm;cytosol;endosome;membrane	protein binding;transporter activity	Pf03643	0.871	1.464	1.133	59050	58560	50730	67770	39990	44790	2	2	2	2	2	2
Master Protein	Q8R395	COMM domain-containing protein 5 OS=Mus musculus GN=Commd5 PE=1 SV=1	FALSE	0	8.72821	12.0536	3	6	3	1	224	24.478	8.06	High	High	High	High	High	High	High	High	High	High	High	High		66398		Commd5	15	metabolic process;regulation of biological process	cytoplasm;nucleus		Pf07258	0.841	1.225	1.473	27940	32800	21880	33220	26780	14850	3	3	3	3	2	3
None	B2RQC6	CAD protein OS=Mus musculus GN=Cad PE=1 SV=1	FALSE	0	7.57738	1.39326	4	12	4	1	2225	243.084	6.43	High	High	High	High	High	High	High	High	High	High	High	High		69719	ENSMUSG00000013629	Cad	5	metabolic process;response to stimulus;transport	cytoplasm;cytosol;membrane;nucleus	catalytic activity;metal ion binding;nucleotide binding;protein binding	Pf00117, Pf00185, Pf00289, Pf00988, Pf01071, Pf01979, Pf02142, Pf02222, Pf02729, Pf02786, Pf02787, Pf07478, Pf07722, Pf08443, Pf13147, Pf13535, Pf13594, Pf15632	1.014	1.103	1.176	241300	323000	373700	237900	292900	317700	4	4	4	4	4	4
Master Protein	O55022	Membrane-associated progesterone receptor component 1 OS=Mus musculus GN=Pgrmc1 PE=1 SV=4	FALSE	0	23.3477	16.4103	5	12	5	1	195	21.681	4.7	High	High	High	High	High	High	High	High	High	High	High	High		53328	ENSMUSG00000006373	Pgrmc1	X		endoplasmic reticulum;membrane		Pf00173	1.423	0.936	0.913	281700	201200	125300	198000	214800	137200	4	4	4	4	4	4
Master Protein	O35488	Very long-chain acyl-CoA synthetase OS=Mus musculus GN=Slc27a2 PE=1 SV=2	FALSE	0	22.3106	8.3871	5	14	5	1	620	70.378	8.9	High	High	High	High	High	High	High	High	High	High	High	High		26458	ENSMUSG00000027359	Slc27a2	2	metabolic process;transport	endoplasmic reticulum;membrane;mitochondrion;organelle lumen	catalytic activity;nucleotide binding;protein binding;transporter activity	Pf00501, Pf13193	1.155	1.112	1.027	313000	253400	194900	270900	227800	189700	4	4	4	4	4	4
Master Protein	P46460	Vesicle-fusing ATPase OS=Mus musculus GN=Nsf PE=1 SV=2	FALSE	0	137.444	30.3763	22	64	22	1	744	82.561	6.95	High	High	High	High	High	High	High	High	High	High	High	High		18195	ENSMUSG00000034187	Nsf	11	cell organization and biogenesis;metabolic process;regulation of biological process;response to stimulus;transport	cytoplasm;membrane	catalytic activity;metal ion binding;nucleotide binding;protein binding;RNA binding	Pf00004, Pf00910, Pf01078, Pf02359, Pf02933, Pf05272, Pf05496, Pf06068, Pf07724, Pf07728, Pf13173, Pf13191, Pf13207, Pf13401	1.112	1.273	1.007	781300	810500	1102000	702600	636900	1095000	17	17	17	17	16	17
Master Protein	Q8CCH2	NHL repeat-containing protein 3 OS=Mus musculus GN=Nhlrc3 PE=1 SV=1	FALSE	0	42.6243	24.4957	7	29	7	1	347	38.171	6.23	High	High	High	High	High	High	High	High	High	High	High	High		212114	ENSMUSG00000042997	Nhlrc3	3			protein binding	Pf01436	1.34	0.807	1.264	480800	400400	537100	358900	496000	425000	6	6	6	6	6	6
Master Protein	Q8VCT4	Carboxylesterase 1D OS=Mus musculus GN=Ces1d PE=1 SV=1	FALSE	0	26.203	9.73451	5	9	4	1	565	61.749	6.61	High	High	High	High	High	High	High	High	High	High	High	High		104158	ENSMUSG00000056973	Ces1d	8	cell differentiation;cell organization and biogenesis;metabolic process;response to stimulus	cytoplasm;cytosol;endoplasmic reticulum;organelle lumen	catalytic activity	Pf00135, Pf00326, Pf00756, Pf07859, Pf12695	0.907	1.962	0.721	65720	64210	24880	72460	32730	34500	3	3	3	3	3	3
Master Protein	Q8R1I1	Cytochrome b-c1 complex subunit 9 OS=Mus musculus GN=Uqcr10 PE=1 SV=1	FALSE	0	15.7131	37.5	2	8	2	1	64	7.441	9.19	High	High	High	High	High	High	High	High	High	High	High	High		66152	ENSMUSG00000059534	Uqcr10	11	cell organization and biogenesis;metabolic process;transport	membrane;mitochondrion	catalytic activity;transporter activity	Pf05365	0.862	1.38	1.151	97850	122300	108100	113600	88590	93940	2	2	2	2	2	2
Master Protein	Q9QY30	Bile salt export pump OS=Mus musculus GN=Abcb11 PE=1 SV=2	FALSE	0	9.41252	2.64951	4	5	4	1	1321	146.655	7.66	High	High	High	High	High	High	High	High	High	High	High	High		27413	ENSMUSG00000027048	Abcb11	2	response to stimulus;transport	Golgi;membrane	catalytic activity;nucleotide binding;transporter activity	Pf00005, Pf00664	0.873	2.104	0.849	20210	20860	13990	23150	9918	16480	3	3	3	3	3	3
Master Protein	P58710	L-gulonolactone oxidase OS=Mus musculus GN=Gulo PE=1 SV=3	FALSE	0	12.5048	10	5	10	5	1	440	50.446	8.24	High	High	High	High	High	High	High	High	High	High	High	High		268756	ENSMUSG00000034450	Gulo	14	metabolic process	endoplasmic reticulum;membrane	catalytic activity;nucleotide binding	Pf01565, Pf04030	1.022	1.182	1.164	65980	62110	46220	64550	52530	39720	4	4	4	4	4	4
Master Protein	Q9CQF9	Prenylcysteine oxidase OS=Mus musculus GN=Pcyox1 PE=1 SV=1	FALSE	0	78.5024	36.0396	12	30	12	1	505	56.459	6.92	High	High	High	High	High	High	High	High	High	High	High	High		66881	ENSMUSG00000029998	Pcyox1	6	metabolic process;transport	membrane;vacuole	catalytic activity;transporter activity	Pf01266, Pf01593, Pf01946, Pf07156, Pf07992, Pf13450, Pf13454	0.929	1.444	1.068	135500	136400	112600	145900	94420	105500	12	12	12	12	11	12
Master Protein	P63038	60 kDa heat shock protein, mitochondrial OS=Mus musculus GN=Hspd1 PE=1 SV=1	FALSE	0	167.393	45.3752	27	80	27	1	573	60.917	6.18	High	High	High	High	High	High	High	High	High	High	High	High		15510	ENSMUSG00000025980	Hspd1	1	cell organization and biogenesis;cell proliferation;metabolic process;regulation of biological process;response to stimulus	cell surface;cytoplasm;cytosol;endoplasmic reticulum;endosome;Golgi;membrane;mitochondrion;organelle lumen	nucleotide binding;protein binding;RNA binding	Pf00118	0.839	1.276	1.181	1082000	1966000	1755000	1290000	1541000	1486000	17	19	19	19	17	18
Master Protein	Q9CR27	WASH complex subunit CCDC53 OS=Mus musculus GN=Ccdc53 PE=1 SV=1	FALSE	0	15.954	14.9485	3	6	3	1	194	21.08	4.46	High	High	High	High	High	High	High	High	High	High	High	High		67282	ENSMUSG00000020056	Ccdc53	10	transport	cytoskeleton;endosome		Pf10152	0.949	1.268	1.142	29770	37640	28770	31380	29680	25190	2	2	2	2	2	2
Master Protein	P07758	Alpha-1-antitrypsin 1-1 OS=Mus musculus GN=Serpina1a PE=1 SV=4	FALSE	0	49.19	25.1816	10	51	2	1	413	45.974	5.72	High	High	High	High	High	High	High	High	High	High	High	High		20700	ENSMUSG00000066366	Serpina1a	12	defense response;metabolic process;regulation of biological process;response to stimulus	endoplasmic reticulum;extracellular;Golgi	enzyme regulator activity;protein binding	Pf00079	1.355	0.848	1.223	340300	347900	566800	251100	410300	463300	2	2	2	2	2	2
None	Q00896	Alpha-1-antitrypsin 1-3 OS=Mus musculus GN=Serpina1c PE=1 SV=2	FALSE	0	44.0677	23.5437	9	34	2	1	412	45.794	5.44	High	High	High	High	High	High	High	High	High	High	High	High		20702		Serpina1c	12	regulation of biological process;response to stimulus	endoplasmic reticulum;extracellular;Golgi	enzyme regulator activity;protein binding	Pf00079	1.355	0.848	1.223	340300	347900	566800	251100	410300	463300	2	2	2	2	2	2
Master Protein	Q9DCP2	Sodium-coupled neutral amino acid transporter 3 OS=Mus musculus GN=Slc38a3 PE=1 SV=1	FALSE	0	31.2346	11.4851	5	15	5	1	505	55.555	7.09	High	High	High	High	High	High	High	High	High	High	High	High		76257	ENSMUSG00000010064	Slc38a3	9	cell communication;regulation of biological process;response to stimulus;transport	membrane	transporter activity	Pf01490	0.709	1.509	1.422	242500	264600	327100	342100	175300	230000	5	5	5	5	5	5
Master Protein	P97333	Neuropilin-1 OS=Mus musculus GN=Nrp1 PE=1 SV=2	FALSE	0	6.66697	3.35861	2	2	2	1	923	102.935	5.9	High	High	High	High	High	High	High	High	High	High	High	High		18186	ENSMUSG00000025810	Nrp1	8	cell differentiation;cell growth;cell organization and biogenesis;cellular component movement;development;regulation of biological process;response to stimulus;transport	cell surface;cytosol;endosome;membrane	catalytic activity;metal ion binding;protein binding;receptor activity;signal transducer activity	Pf00431, Pf00629, Pf00754, Pf11980	0.87	1.099	1.42	1861	2090	2661	2139	1901	1874	1	1	1	1	1	1
Master Protein	Q91W64	Cytochrome P450 2C70 OS=Mus musculus GN=Cyp2c70 PE=1 SV=2	FALSE	0	19.009	10.6339	4	8	4	1	489	55.984	8.09	High	High	High	High	High	High	High	High	High	High	High	High		226105	ENSMUSG00000060613	Cyp2c70	19	metabolic process	endoplasmic reticulum;membrane	catalytic activity;metal ion binding	Pf00067	1.414	1.247	0.779	113400	100700	77660	80190	80700	99730	4	4	4	3	3	4
Master Protein	Q9Z2I9	Succinyl-CoA ligase [ADP-forming] subunit beta, mitochondrial OS=Mus musculus GN=Sucla2 PE=1 SV=2	FALSE	0	16.9625	9.50324	5	10	5	1	463	50.082	7.01	High	High	High	High	High	High	High	High	High	High	High	High		20916	ENSMUSG00000022110	Sucla2	14	metabolic process	mitochondrion	catalytic activity;metal ion binding;nucleotide binding	Pf00549, Pf02222, Pf02786, Pf08442, Pf13535, Pf13549	0.949	1.261	1.154	66890	88360	85510	70510	70050	74060	3	3	3	3	3	3
Master Protein Candidate	sp	P62979 RS27A_HUMAN	TRUE	0	18.2264	30.1282	4	9	4	1	156	17.953	9.64	High	High	High	High	High	High	High	High	High	High	High	High										1.109	1.184	1.081	48530	43030	43480	43750	36340	40230	3	3	3	3	3	3
Master Protein Candidate	P0CG49	Polyubiquitin-B OS=Mus musculus GN=Ubb PE=2 SV=1	FALSE	0	18.2264	61.6393	4	10	4	1	305	34.347	7.53	High	High	High	High	High	High	High	High	High	High	High	High		22187	ENSMUSG00000019505	Ubb	11	cell organization and biogenesis;cellular component movement;cellular homeostasis;regulation of biological process;response to stimulus;transport	cytoplasm;cytosol;mitochondrion;nucleus	protein binding	Pf00240, Pf11976, Pf13019, Pf13881, Pf14560	1.109	1.184	1.081	48530	43030	43480	43750	36340	40230	3	3	3	3	3	3
Master Protein Candidate	P0CG50	Polyubiquitin-C OS=Mus musculus GN=Ubc PE=1 SV=2	FALSE	0	18.2264	57.6294	4	10	4	1	734	82.499	8.62	High	High	High	High	High	High	High	High	High	High	High	High		22190	ENSMUSG00000008348	Ubc	5	cellular homeostasis;regulation of biological process;response to stimulus	cytoplasm;cytosol;nucleus	protein binding;RNA binding	Pf00240, Pf11976, Pf13019, Pf13881, Pf14560	1.109	1.184	1.081	48530	43030	43480	43750	36340	40230	3	3	3	3	3	3
Master Protein	P62983	Ubiquitin-40S ribosomal protein S27a OS=Mus musculus GN=Rps27a PE=1 SV=2	FALSE	0	18.2264	30.1282	4	10	4	1	156	17.939	9.64	High	High	High	High	High	High	High	High	High	High	High	High		78294; 619900; 100042019	ENSMUSG00000020460	Rps27a; Rps27a-ps2; LOC100042019	11; 9	metabolic process;regulation of biological process;response to stimulus	cytoplasm;cytosol;membrane;nucleus;ribosome	metal ion binding;protein binding;RNA binding;structural molecule activity	Pf00240, Pf01599, Pf11976, Pf13019, Pf13881, Pf14560	1.109	1.184	1.081	48530	43030	43480	43750	36340	40230	3	3	3	3	3	3
Master Protein Candidate	P62984	Ubiquitin-60S ribosomal protein L40 OS=Mus musculus GN=Uba52 PE=1 SV=2	FALSE	0	18.2264	36.7188	4	10	4	1	128	14.719	9.83	High	High	High	High	High	High	High	High	High	High	High	High		22186; 666586	ENSMUSG00000090137; ENSMUSG00000068240	Uba52; Gm11808	8; 4	metabolic process;regulation of biological process;response to stimulus	cytoplasm;cytosol;nucleus;ribosome	protein binding;structural molecule activity	Pf00240, Pf01020, Pf11976, Pf13019, Pf13881, Pf14560	1.109	1.184	1.081	48530	43030	43480	43750	36340	40230	3	3	3	3	3	3
Master Protein	Q6PHN9	Ras-related protein Rab-35 OS=Mus musculus GN=Rab35 PE=1 SV=1	FALSE	0	33.5796	26.3682	5	30	3	1	201	23.011	8.29	High	High	High	High	High	High	High	High	High	High	High	High		77407	ENSMUSG00000029518	Rab35	5	cell organization and biogenesis;regulation of biological process;response to stimulus;transport	endosome;membrane;mitochondrion	catalytic activity;nucleotide binding;protein binding	Pf00006, Pf00025, Pf00071, Pf00735, Pf01926, Pf04670, Pf08477, Pf13191	0.929	1.304	1.178	105100	119200	117400	113200	91370	99670	2	2	2	2	2	2
Master Protein	O55013	Trafficking protein particle complex subunit 3 OS=Mus musculus GN=Trappc3 PE=1 SV=1	FALSE	0	16.61	24.4444	4	9	4	1	180	20.289	4.96	High	High	High	High	High	High	High	High	High	High	High	High		27096	ENSMUSG00000028847	Trappc3	4	transport	cytoplasm;cytosol;endoplasmic reticulum;Golgi;membrane	protein binding	Pf04051	0.878	1.539	1.036	90240	122100	92250	102700	79340	89000	3	3	3	3	3	3
Master Protein	P62814	V-type proton ATPase subunit B, brain isoform OS=Mus musculus GN=Atp6v1b2 PE=1 SV=1	FALSE	0	231.922	58.7084	27	134	27	1	511	56.515	5.81	High	High	High	High	High	High	High	High	High	High	High	High		11966	ENSMUSG00000006273	Atp6v1b2	8	metabolic process;transport	cytoplasm;cytosol;membrane	catalytic activity;nucleotide binding;transporter activity	Pf00006, Pf00306, Pf02874	1.039	1.14	1.202	2117000	2275000	2166000	2037000	1995000	1802000	26	25	27	27	24	24
Master Protein	Q60648	Ganglioside GM2 activator OS=Mus musculus GN=Gm2a PE=1 SV=2	FALSE	0	78.2766	39.3782	12	126	12	1	193	20.811	5.9	High	High	High	High	High	High	High	High	High	High	High	High		14667	ENSMUSG00000000594	Gm2a	11	metabolic process;regulation of biological process;response to stimulus;transport	cytoplasm;mitochondrion;vacuole	catalytic activity;enzyme regulator activity;transporter activity	Pf02221, Pf06477	1.114	1.502	0.894	8480000	6585000	6097000	7610000	4385000	6818000	12	12	12	12	12	12
Master Protein	Q9DCI3	MLN64 N-terminal domain homolog OS=Mus musculus GN=Stard3nl PE=1 SV=2	FALSE	0	14.9237	12.766	3	9	3	1	235	26.794	5.02	High	High	High	High	High	High	High	High	High	High	High	High		76205	ENSMUSG00000003062	Stard3nl	13		endosome;membrane		Pf10457	1.473	0.954	1.026	447700	377600	392700	303900	395800	382600	2	2	2	2	2	2
None	P14429	H-2 class I histocompatibility antigen, Q7 alpha chain OS=Mus musculus GN=H2-Q7 PE=1 SV=1	FALSE	0	16.5998	9.28144	3	23	1	1	334	37.9	6.29	High	High	High	High	High	High	High	High	High	High	High	High		15018	ENSMUSG00000060550	H2-Q7	17	response to stimulus	cell surface;endoplasmic reticulum;Golgi;membrane	protein binding;RNA binding	Pf00129, Pf07654, Pf08205	1.099	1.319	0.992	347400	322000	282800	316000	244000	285200	2	2	2	2	2	2
None	P14431	H-2 class I histocompatibility antigen, Q9 alpha chain (Fragment) OS=Mus musculus GN=H2-Q9 PE=3 SV=1	FALSE	0	11.8851	10.5	2	20	1	1	200	23.01	5.64	High	High	High	High	High	High	High	High	High	High	High	High		110558		H2-Q9	17	defense response;regulation of biological process;response to stimulus	cell surface;membrane	protein binding	Pf00129	1.099	1.319	0.992	347400	322000	282800	316000	244000	285200	2	2	2	2	2	2
None	Q8R2R9	AP-3 complex subunit mu-2 OS=Mus musculus GN=Ap3m2 PE=1 SV=1	FALSE	0	6.71297	4.06699	2	3	2	1	418	46.886	7.56	High	High	High	High	High	High	High	High	High	High	High	High		64933	ENSMUSG00000031539	Ap3m2	8	cellular component movement;transport	cytosol;Golgi;membrane		Pf00928	0.811	1.159	1.671	169900	183100	190600	209500	158000	114000	2	2	2	2	2	2
Master Protein	Q9CQ22	Ragulator complex protein LAMTOR1 OS=Mus musculus GN=Lamtor1 PE=1 SV=1	FALSE	0	105.069	83.8509	17	47	17	1	161	17.738	5.15	High	High	High	High	High	High	High	High	High	High	High	High		66508	ENSMUSG00000030842	Lamtor1	7	cell growth;cell organization and biogenesis;regulation of biological process;response to stimulus	endosome;Golgi;membrane;vacuole	protein binding;structural molecule activity	Pf15454	1.278	0.966	1.154	859800	632600	580700	672800	654700	503400	11	11	11	11	10	11
Master Protein	Q99KR7	Peptidyl-prolyl cis-trans isomerase F, mitochondrial OS=Mus musculus GN=Ppif PE=1 SV=1	FALSE	0	18.6593	13.5922	2	3	2	1	206	21.723	9.16	High	High	High	High	High	High	High	High	High	High	High	High		105675	ENSMUSG00000021868	Ppif	14	cell death;cell organization and biogenesis;metabolic process;regulation of biological process;response to stimulus	membrane;mitochondrion;organelle lumen	catalytic activity;protein binding	Pf00160	0.85	1.533	1.084	16970	25830	22700	19970	16850	20940	3	2	3	3	2	3
Master Protein	Q99J99	3-mercaptopyruvate sulfurtransferase OS=Mus musculus GN=Mpst PE=1 SV=3	FALSE	0	13.405	7.40741	2	3	2	1	297	33.002	6.58	High	High	High	High	High	High	High	High	High	High	High	High		246221		Mpst	15	metabolic process	cytoplasm;cytosol;membrane;mitochondrion	catalytic activity;protein binding	Pf00581	0.912	1.193	1.249	4441	7389	7877	4868	6192	6306	1	1	1	1	1	1
Master Protein	P49429	4-hydroxyphenylpyruvate dioxygenase OS=Mus musculus GN=Hpd PE=1 SV=3	FALSE	0	59.4526	28.7532	10	21	10	1	393	45.026	7.06	High	High	High	High	High	High	High	High	High	High	High	High		15445	ENSMUSG00000029445	Hpd	5	metabolic process	cytoplasm;endoplasmic reticulum;Golgi;membrane	catalytic activity;metal ion binding	Pf00903, Pf12681, Pf13669	0.689	2.059	1.151	332800	470600	308000	483000	228500	267700	7	7	7	7	7	7
Master Protein	Q9CRB9	MICOS complex subunit Mic19 OS=Mus musculus GN=Chchd3 PE=1 SV=1	FALSE	0	11.5439	12.7753	3	6	3	1	227	26.318	8.37	High	High	High	High	High	High	High	High	High	High	High	High		66075	ENSMUSG00000053768	Chchd3	6	cell organization and biogenesis;metabolic process;regulation of biological process	cytoplasm;membrane;mitochondrion;nucleus	protein binding;structural molecule activity	Pf05300, Pf06747	0.943	1.289	1.219	37950	42680	41130	40240	33110	33730	2	2	2	2	2	2
Master Protein	P01887	Beta-2-microglobulin OS=Mus musculus GN=B2m PE=1 SV=2	FALSE	0	18.9719	23.5294	4	27	4	1	119	13.77	8.44	High	High	High	High	High	High	High	High	High	High	High	High		12010	ENSMUSG00000060802	B2m	2	cell differentiation;defense response;metabolic process;regulation of biological process;response to stimulus;transport	cytoplasm;extracellular;Golgi;membrane	protein binding	Pf07654	0.63	2.328	1.166	518800	798700	494300	824100	343100	423800	4	4	4	4	4	4
Master Protein	P17717	UDP-glucuronosyltransferase 2B17 OS=Mus musculus GN=Ugt2b17 PE=1 SV=1	FALSE	0	19.3264	9.43396	4	14	3	1	530	60.816	7.87	High	High	High	High	High	High	High	High	High	High	High	High		22238		Ugt2b5	5	metabolic process	endoplasmic reticulum;membrane	catalytic activity	Pf00201, Pf04101, Pf13528	2.046	0.64	0.928	224200	101700	87510	109600	158900	94280	2	2	2	2	2	2
Master Protein	P56379	6.8 kDa mitochondrial proteolipid OS=Mus musculus GN=Mp68 PE=1 SV=1	FALSE	0	8.35696	34.4828	2	5	2	1	58	6.694	9.99	High	High	High	High	High	High	High	High	High	High	High	High		70257	ENSMUSG00000021290	2010107E04Rik	12		membrane;mitochondrion		Pf08039	0.852	1.549	1.095	18610	27580	21970	21850	17810	20060	2	2	2	2	2	2
Master Protein	Q8VCW8	Acyl-CoA synthetase family member 2, mitochondrial OS=Mus musculus GN=Acsf2 PE=1 SV=1	FALSE	0	11.441	6.01626	3	4	3	1	615	67.907	8.18	High	High	High	High	High	High	High	High	High	High	High	High		264895	ENSMUSG00000076435	Acsf2	11	metabolic process	mitochondrion	catalytic activity;nucleotide binding	Pf00501, Pf13193	0.88	0.823	1.872	700.5	843.8	1385	796.4	1025	740	1	1	1	1	1	1
Master Protein	P51569	Alpha-galactosidase A OS=Mus musculus GN=Gla PE=1 SV=1	FALSE	0	43.2739	21.4797	7	14	7	1	419	47.611	5.72	High	High	High	High	High	High	High	High	High	High	High	High		11605		Gla	X	metabolic process;regulation of biological process	cytoplasm;extracellular;Golgi;vacuole	catalytic activity;protein binding	Pf02065	1.064	1.169	1.208	138300	140900	145700	129900	120600	120700	5	5	5	5	5	5
None	Q7TPR4	Alpha-actinin-1 OS=Mus musculus GN=Actn1 PE=1 SV=1	FALSE	0	8.04341	2.13004	2	4	2	1	892	103.004	5.38	High	High	High	High	High	High	High	High	High	High	High	High		109711	ENSMUSG00000015143	Actn1	12	cell differentiation;cell organization and biogenesis;regulation of biological process	cytoplasm;cytoskeleton;membrane;nucleus	metal ion binding;protein binding;RNA binding	Pf00036, Pf00307, Pf00435, Pf08726, Pf11971, Pf13405, Pf13499	0.835	1.819	1.022	1779	2260	1483	2131	1242	1451	2	2	2	2	2	2
Master Protein	Q91YQ5	Dolichyl-diphosphooligosaccharide--protein glycosyltransferase subunit 1 OS=Mus musculus GN=Rpn1 PE=1 SV=1	FALSE	0	7.59559	2.63158	2	6	2	1	608	68.486	6.46	High	High	High	High	High	High	High	High	High	High	High	High		103963	ENSMUSG00000030062	Rpn1	6	metabolic process	endoplasmic reticulum;membrane	catalytic activity;RNA binding	Pf04597	0.964	1.237	1.405	1877	1721	1228	1948	1391	874	2	2	2	2	2	2
Master Protein	Q9D2G2	Dihydrolipoyllysine-residue succinyltransferase component of 2-oxoglutarate dehydrogenase complex, mitochondrial OS=Mus musculus GN=Dlst PE=1 SV=1	FALSE	0	14.5878	11.4537	5	5	5	1	454	48.963	8.95	High	High	High	High	High	High	High	High	High	High	High	High		78920	ENSMUSG00000004789	Dlst	12	metabolic process	membrane;mitochondrion;nucleus	catalytic activity;protein binding	Pf00198, Pf00364	0.994	1.226	1.217	3478	4113	4390	3499	3354	3606	1	1	1	1	1	1
Master Protein	O35448	Lysosomal thioesterase PPT2 OS=Mus musculus GN=Ppt2 PE=1 SV=1	FALSE	0	76.966	34.7682	9	51	9	1	302	34.344	6.39	High	High	High	High	High	High	High	High	High	High	High	High		54397	ENSMUSG00000015474	Ppt2	17	metabolic process;transport	vacuole	catalytic activity	Pf00561, Pf02089, Pf07819, Pf12697	1.299	1.057	1.059	5693000	4027000	4002000	4383000	3808000	3780000	9	9	9	9	9	9
Master Protein	Q9CPU0	Lactoylglutathione lyase OS=Mus musculus GN=Glo1 PE=1 SV=3	FALSE	0	10.6025	14.1304	2	3	2	1	184	20.796	5.47	High	High	High	High	High	High	High	High	High	High	High	High		109801	ENSMUSG00000024026	Glo1	17	cell differentiation;metabolic process;regulation of biological process		catalytic activity;metal ion binding	Pf00903, Pf12681, Pf13669	0.717	2.82	0.909	5038	6761	3733	7024	2397	4106	2	2	2	2	2	2
Master Protein	Q9DBI0	Transmembrane protease serine 6 OS=Mus musculus GN=Tmprss6 PE=1 SV=4	FALSE	0	9.85811	3.94575	3	4	3	1	811	90.919	6.34	High	High	High	High	High	High	High	High	High	High	High	High		71753	ENSMUSG00000016942	Tmprss6	15	cellular homeostasis;metabolic process;regulation of biological process	membrane	catalytic activity;protein binding	Pf00057, Pf00089, Pf01390, Pf09342	0.839	1.349	1.396	3365	3508	4177	4012	2600	2992	2	2	2	2	2	2
Master Protein	P35951	Low-density lipoprotein receptor OS=Mus musculus GN=Ldlr PE=1 SV=2	FALSE	0	13.0253	4.29234	4	4	4	1	862	94.885	5.02	High	High	High	High	High	High	High	High	High	High	High	High		16835	ENSMUSG00000032193	Ldlr	9	metabolic process;regulation of biological process;response to stimulus;transport	cell surface;endosome;Golgi;membrane;vacuole	metal ion binding;protein binding;receptor activity	Pf00057, Pf00058, Pf06247, Pf08450, Pf14670	0.925	1.509	1.189	6030	5620	4254	6517	3723	3577	2	2	2	2	2	2
Master Protein	Q60590	Alpha-1-acid glycoprotein 1 OS=Mus musculus GN=Orm1 PE=1 SV=1	FALSE	0	15.0636	11.1111	3	5	3	1	207	23.88	5.85	High	High	High	High	High	High	High	High	High	High	High	High		18405	ENSMUSG00000039196	Orm1	4	defense response;regulation of biological process;response to stimulus;transport	extracellular		Pf00061	1.09	1.314	1.072	56150	60600	55280	51530	46110	51570	2	2	2	2	2	2
Master Protein	Q9CZU6	Citrate synthase, mitochondrial OS=Mus musculus GN=Cs PE=1 SV=1	FALSE	0	21.0667	10.3448	5	10	5	1	464	51.703	8.57	High	High	High	High	High	High	High	High	High	High	High	High		12974	ENSMUSG00000005683	Cs	10	metabolic process	mitochondrion;nucleus;organelle lumen	catalytic activity;RNA binding	Pf00285	0.865	1.444	1.189	120300	179100	151600	139000	124100	127500	4	4	4	4	4	4
Master Protein	O88783	Coagulation factor V OS=Mus musculus GN=F5 PE=1 SV=1	FALSE	0	13.0391	1.69492	3	3	3	1	2183	247.076	6.05	High	High	High	High	High	High	High	High	High	High	High	High		14067	ENSMUSG00000026579	F5	1	coagulation;metabolic process	endoplasmic reticulum;extracellular;Golgi;membrane	catalytic activity;metal ion binding	Pf00754, Pf07732	1.098	1.086	1.29	14160	13660	15840	12890	12580	12280	1	1	1	1	1	1
Master Protein	O35643	AP-1 complex subunit beta-1 OS=Mus musculus GN=Ap1b1 PE=1 SV=2	FALSE	0	42.9518	11.0286	8	14	5	1	943	103.869	5.17	High	High	High	High	High	High	High	High	High	High	High	High		11764	ENSMUSG00000009090	Ap1b1	11	cell organization and biogenesis;transport	Golgi;membrane	protein binding;transporter activity	Pf01602, Pf02883, Pf09066, Pf12717, Pf13646	1.035	1.755	0.889	98870	98060	71540	95580	55890	80430	3	3	3	3	3	3
Master Protein	Q9ESB3	Histidine-rich glycoprotein OS=Mus musculus GN=Hrg PE=1 SV=2	FALSE	0	13.9628	8.19048	4	8	4	1	525	59.126	7.66	High	High	High	High	High	High	High	High	High	High	High	High		94175		Hrg	16	coagulation;defense response;regulation of biological process;response to stimulus;transport	endosome;extracellular;membrane;vacuole	enzyme regulator activity;metal ion binding;protein binding		1.003	1.09	1.417	5183	3459	5566	5168	3173	3927	1	1	1	1	1	1
Master Protein	Q5FW57	Glycine N-acyltransferase-like protein OS=Mus musculus GN=Gm4952 PE=1 SV=3	FALSE	0	9.96589	7.09459	2	2	2	1	296	34.146	7.8	High	High	High	High	High	High	High	High	High	High	High	High		240549	ENSMUSG00000071633	Gm4952	19		mitochondrion	catalytic activity	Pf06021, Pf08444	0.82	1.343	1.312	33610	55630	54320	40980	41410	41400	1	1	1	1	1	1
Master Protein	Q99KR8	Plasma alpha-L-fucosidase OS=Mus musculus GN=Fuca2 PE=1 SV=1	FALSE	0	5.76292	3.2538	2	4	2	1	461	53.611	6.61	High	High	High	High	High	High	High	High	High	High	High	High		66848	ENSMUSG00000019810	Fuca2	10	metabolic process;regulation of biological process;response to stimulus	extracellular	catalytic activity	Pf01120	0.981	1.322	1.247	2632	2437	2548	2682	1843	2043	1	1	1	1	1	1
Master Protein	A6X935	Inter alpha-trypsin inhibitor, heavy chain 4 OS=Mus musculus GN=Itih4 PE=1 SV=2	FALSE	0	66.7996	15.6051	14	24	14	1	942	104.594	6.4	High	High	High	High	High	High	High	High	High	High	High	High		16427	ENSMUSG00000021922	Itih4	14	defense response;metabolic process;regulation of biological process;response to stimulus	cytoplasm;extracellular;membrane	enzyme regulator activity;metal ion binding;protein binding	Pf00092, Pf06668, Pf08487, Pf13519, Pf13768	1.105	1.095	1.283	354200	369900	413200	320600	338000	321900	12	12	12	12	12	12
Master Protein	Q99LC5	Electron transfer flavoprotein subunit alpha, mitochondrial OS=Mus musculus GN=Etfa PE=1 SV=2	FALSE	0	99.9967	52.2523	13	51	13	1	333	34.988	8.38	High	High	High	High	High	High	High	High	High	High	High	High		110842	ENSMUSG00000032314	Etfa	9	metabolic process;transport	mitochondrion;organelle lumen	catalytic activity;nucleotide binding;protein binding	Pf00766, Pf01012	0.918	1.377	1.199	321500	454300	449200	350100	330100	374700	12	12	13	12	11	12
Master Protein	Q91Y74	CMP-N-acetylneuraminate-beta-galactosamide-alpha-2,3-sialyltransferase 4 OS=Mus musculus GN=St3gal4 PE=1 SV=1	FALSE	0	8.04934	9.30931	3	5	3	1	333	38.034	9.36	High	High	High	High	High	High	High	High	High	High	High	High		20443	ENSMUSG00000032038	St3gal4	9	metabolic process	Golgi;membrane	catalytic activity	Pf00777	0.888	1.68	1.131	11240	12130	8678	12650	7220	7676	1	1	1	1	1	1
Master Protein	Q61418	H(+)/Cl(-) exchange transporter 4 OS=Mus musculus GN=Clcn4 PE=2 SV=2	FALSE	0.000794913	4.60567	1.87416	2	4	2	1	747	83.679	6.86	High	High	High	High	High	High	High	High	High	High	High	High		12727	ENSMUSG00000000605	Clcn4-2; Clcn4	7	transport	endosome;membrane	nucleotide binding;transporter activity	Pf00571, Pf00654	1.258	1.407	0.895	22160	20400	16950	17610	14500	18940	2	2	2	2	2	2
Master Protein	Q9D7V9	N-acylethanolamine-hydrolyzing acid amidase OS=Mus musculus GN=Naaa PE=1 SV=2	FALSE	0	22.6016	17.6796	6	20	6	1	362	40.05	6.46	High	High	High	High	High	High	High	High	High	High	High	High		67111	ENSMUSG00000029413	Naaa	5	metabolic process	cytoplasm;vacuole	catalytic activity;protein binding	Pf02275, Pf15508	1.503	1.038	1.012	81750	65760	66530	54390	63380	65720	4	4	4	4	4	4
Master Protein	Q9QXF8	Glycine N-methyltransferase OS=Mus musculus GN=Gnmt PE=1 SV=3	FALSE	0	43.0936	18.7713	4	10	4	1	293	32.654	7.44	High	High	High	High	High	High	High	High	High	High	High	High		14711	ENSMUSG00000002769	Gnmt	17	cell organization and biogenesis;metabolic process;regulation of biological process	cytoplasm	catalytic activity	Pf01209, Pf05401, Pf08241, Pf08242, Pf12847, Pf13489, Pf13649, Pf13659, Pf13847	0.82	2.467	0.917	26050	30480	18110	31770	12350	19750	3	3	3	3	3	3
Master Protein	Q8VEM8	Phosphate carrier protein, mitochondrial OS=Mus musculus GN=Slc25a3 PE=1 SV=1	FALSE	0	30.5001	22.9692	8	15	8	1	357	39.606	9.26	High	High	High	High	High	High	High	High	High	High	High	High		18674	ENSMUSG00000061904	Slc25a3	10	metabolic process;transport	membrane;mitochondrion;nucleus	protein binding;structural molecule activity;transporter activity	Pf00153	0.918	1.57	1.107	89910	119200	99330	97990	75890	89730	7	7	6	7	6	6
Master Protein	Q91WP6	Serine protease inhibitor A3N OS=Mus musculus GN=Serpina3n PE=1 SV=1	FALSE	0	15.5433	7.6555	4	7	2	1	418	46.688	5.82	High	High	High	High	High	High	High	High	High	High	High	High		20716		Serpina3n	12	defense response;regulation of biological process;response to stimulus	extracellular	enzyme regulator activity	Pf00079	1.08	1.156	1.275	34500	34080	39880	31930	29470	31290	2	2	2	2	2	2
Master Protein	Q62351	Transferrin receptor protein 1 OS=Mus musculus GN=Tfrc PE=1 SV=1	FALSE	0	12.9273	6.02883	4	5	4	1	763	85.677	6.57	High	High	High	High	High	High	High	High	High	High	High	High		22042	ENSMUSG00000022797	Tfrc	16	cell communication;cell differentiation;cellular homeostasis;metabolic process;regulation of biological process;response to stimulus;transport	cell surface;cytoplasm;endosome;extracellular;membrane;mitochondrion;nucleus	protein binding;receptor activity;RNA binding;transporter activity	Pf02225, Pf04253, Pf04389	1.189	2.142	0.632	6893	7113	3909	5798	3321	6189	2	3	2	2	2	2
Master Protein	Q8K0E8	Fibrinogen beta chain OS=Mus musculus GN=Fgb PE=1 SV=1	FALSE	0	95.9204	35.1351	14	63	14	1	481	54.718	7.08	High	High	High	High	High	High	High	High	High	High	High	High		110135	ENSMUSG00000033831	Fgb	3	cell organization and biogenesis;coagulation;defense response;metabolic process;regulation of biological process;response to stimulus	cell surface;cytoplasm;extracellular	protein binding;structural molecule activity	Pf00147, Pf01920, Pf08702	0.94	1.281	1.325	1316000	1392000	1806000	1400000	1086000	1363000	14	14	14	14	14	14
Master Protein	Q8JZU2	Tricarboxylate transport protein, mitochondrial OS=Mus musculus GN=Slc25a1 PE=1 SV=1	FALSE	0	25.7377	16.3987	5	9	5	1	311	33.91	9.89	High	High	High	High	High	High	High	High	High	High	High	High		13358	ENSMUSG00000003528	Slc25a1	16	metabolic process;transport	membrane;mitochondrion;nucleus	structural molecule activity	Pf00153	0.97	1.441	1.151	42330	54120	46400	43650	37570	40300	5	5	5	5	5	5
Master Protein	Q8R143	Pituitary tumor-transforming gene 1 protein-interacting protein OS=Mus musculus GN=Pttg1ip PE=1 SV=1	FALSE	0	19.4751	27.0115	7	49	7	1	174	19.952	8.63	High	High	High	High	High	High	High	High	High	High	High	High		108705	ENSMUSG00000009291	Pttg1ip	10	regulation of biological process;transport	cytoplasm;membrane;nucleus	protein binding		1.238	1.321	0.979	2000000	1897000	1535000	1616000	1435000	1569000	6	6	6	6	6	6
Master Protein	P22437	Prostaglandin G/H synthase 1 OS=Mus musculus GN=Ptgs1 PE=1 SV=1	FALSE	0	10.5748	4.31894	2	4	2	1	602	68.998	6.83	High	High	High	High	High	High	High	High	High	High	High	High		19224	ENSMUSG00000047250	Ptgs1	2	cell differentiation;defense response;metabolic process;regulation of biological process;response to stimulus	cytoplasm;endoplasmic reticulum;Golgi;membrane;nucleus	antioxidant activity;catalytic activity;metal ion binding;protein binding	Pf00008, Pf03098, Pf07974	0.977	1.35	1.286	8279	9299	5708	8475	6890	4437	2	2	2	2	2	2
Master Protein	Q9ET22	Dipeptidyl peptidase 2 OS=Mus musculus GN=Dpp7 PE=1 SV=2	FALSE	0	95.6878	26.087	11	143	11	1	506	56.218	5.39	High	High	High	High	High	High	High	High	High	High	High	High		83768	ENSMUSG00000026958	Dpp7	2	metabolic process	cytosol;extracellular;Golgi;vacuole	catalytic activity	Pf00561, Pf05577	1.443	0.895	1.279	5787000	5006000	6951000	4011000	5591000	5437000	12	12	12	12	12	12
Master Protein	P51863	V-type proton ATPase subunit d 1 OS=Mus musculus GN=Atp6v0d1 PE=1 SV=2	FALSE	0	134.441	38.1766	16	169	16	1	351	40.275	5	High	High	High	High	High	High	High	High	High	High	High	High		11972	ENSMUSG00000013160	Atp6v0d1	8	cell organization and biogenesis;cellular homeostasis;transport	endosome;membrane	catalytic activity;protein binding;transporter activity	Pf01992	1.185	1.221	1.142	11090000	10680000	11150000	9359000	8746000	9761000	15	15	15	15	15	15
Master Protein	Q9CQ54	NADH dehydrogenase [ubiquinone] 1 subunit C2 OS=Mus musculus GN=Ndufc2 PE=1 SV=1	FALSE	0	18.306	25.8333	3	6	3	1	120	14.154	9.2	High	High	High	High	High	High	High	High	High	High	High	High		68197; 102641347	ENSMUSG00000030647	Ndufc2; LOC102641347	7; 15	metabolic process;transport	cytoplasm;membrane;mitochondrion	catalytic activity	Pf06374	0.995	1.307	1.284	18270	20080	19850	18370	15370	15470	3	3	3	3	3	2
Master Protein	P22892	AP-1 complex subunit gamma-1 OS=Mus musculus GN=Ap1g1 PE=1 SV=3	FALSE	0	11.2036	4.0146	3	7	3	1	822	91.292	6.8	High	High	High	High	High	High	High	High	High	High	High	High		11765	ENSMUSG00000031731	Ap1g1	8	cell organization and biogenesis;regulation of biological process;transport	cytoplasm;cytoskeleton;cytosol;endosome;Golgi;membrane	protein binding;transporter activity	Pf01602, Pf02883	1.111	1.582	0.975	16670	16060	13630	15000	10160	13980	2	2	2	2	2	2
Master Protein	Q8VDN2	Sodium/potassium-transporting ATPase subunit alpha-1 OS=Mus musculus GN=Atp1a1 PE=1 SV=1	FALSE	0	32.9799	7.13587	6	9	6	1	1023	112.91	5.45	High	High	High	High	High	High	High	High	High	High	High	High		11928	ENSMUSG00000033161	Atp1a1	3	cellular homeostasis;metabolic process;regulation of biological process;response to stimulus;transport	endoplasmic reticulum;endosome;Golgi;membrane	catalytic activity;metal ion binding;nucleotide binding;protein binding;transporter activity	Pf00122, Pf00689, Pf00690, Pf00702, Pf08282, Pf12710, Pf13246	0.984	2.104	0.955	22020	19980	17200	22380	9499	18010	3	3	3	3	3	3
Master Protein	Q91X83	S-adenosylmethionine synthase isoform type-1 OS=Mus musculus GN=Mat1a PE=1 SV=1	FALSE	0	15.4142	9.59596	3	10	3	1	396	43.481	5.82	High	High	High	High	High	High	High	High	High	High	High	High		11720	ENSMUSG00000037798	Mat1a	14	cell organization and biogenesis;metabolic process	cytosol	catalytic activity;metal ion binding;nucleotide binding;protein binding	Pf00438, Pf02772, Pf02773	0.815	2.415	0.926	295100	386400	217400	362100	160000	234800	2	2	2	2	2	2
Master Protein	P17665	Cytochrome c oxidase subunit 7C, mitochondrial OS=Mus musculus GN=Cox7c PE=1 SV=1	FALSE	0	9.63545	28.5714	2	4	2	1	63	7.328	11	High	High	High	High	High	High	High	High	High	High	High	High		12867; 654359; 102642884	ENSMUSG00000017778	Cox7c; Gm12338; LOC100048613; LOC102642884	13; 11; 2	transport	membrane;mitochondrion	catalytic activity;transporter activity	Pf02935	0.983	1.619	1.059	14070	17590	14440	14310	10860	13640	1	1	1	1	1	1
Master Protein	Q91YI0	Argininosuccinate lyase OS=Mus musculus GN=Asl PE=1 SV=1	FALSE	0	33.0938	15.7328	8	12	8	1	464	51.707	6.96	High	High	High	High	High	High	High	High	High	High	High	High		109900	ENSMUSG00000025533	Asl	5	cell organization and biogenesis;metabolic process;response to stimulus	cytoplasm;cytosol;endoplasmic reticulum;membrane;nucleus	catalytic activity	Pf00206, Pf14698	0.779	2.499	0.857	76260	117600	55880	97920	47050	65230	3	4	3	4	3	3
Master Protein	P50544	Very long-chain specific acyl-CoA dehydrogenase, mitochondrial OS=Mus musculus GN=Acadvl PE=1 SV=3	FALSE	0	41.6009	13.4146	8	9	8	1	656	70.831	8.75	High	High	High	High	High	High	High	High	High	High	High	High		11370	ENSMUSG00000018574	Acadvl	11	cell differentiation;metabolic process;regulation of biological process;response to stimulus	cytoplasm;membrane;mitochondrion;nucleus	catalytic activity;nucleotide binding	Pf00441, Pf02770, Pf02771, Pf08028	0.805	1.597	1.302	89990	128300	117300	111800	80330	90120	6	6	6	6	6	6
Master Protein	Q60963	Platelet-activating factor acetylhydrolase OS=Mus musculus GN=Pla2g7 PE=2 SV=2	FALSE	0	11.7686	6.36364	2	4	2	1	440	49.227	7.12	High	High	High	High	High	High	High	High	High	High	High	High		27226	ENSMUSG00000023913	Pla2g7	17	cell organization and biogenesis;defense response;metabolic process;regulation of biological process;response to stimulus	cytoplasm;extracellular	catalytic activity	Pf00326, Pf00561, Pf03403, Pf12695, Pf12697	0.881	1.984	1.094	13380	14910	14890	15180	7516	13610	2	2	1	2	1	1
Master Protein	Q9D2N9	Vacuolar protein sorting-associated protein 33A OS=Mus musculus GN=Vps33a PE=1 SV=2	FALSE	0	19.5442	8.3612	5	16	5	1	598	67.512	7.08	High	High	High	High	High	High	High	High	High	High	High	High		77573	ENSMUSG00000029434	Vps33a	5	cell differentiation;cell organization and biogenesis;metabolic process;regulation of biological process;transport	endosome;membrane;vacuole	protein binding	Pf00995	1.183	1.179	1.211	241400	260300	203600	204000	220900	168100	4	4	4	4	4	4
Master Protein	P22599	Alpha-1-antitrypsin 1-2 OS=Mus musculus GN=Serpina1b PE=1 SV=2	FALSE	0	67.0908	30.9927	11	54	2	1	413	45.946	5.54	High	High	High	High	High	High	High	High	High	High	High	High		20701	ENSMUSG00000071178	Serpina1b	12	defense response;metabolic process;regulation of biological process;response to stimulus	endoplasmic reticulum;extracellular;Golgi	enzyme regulator activity;protein binding	Pf00079	1.232	1.208	1.15	498500	521200	686000	404500	431400	596300	1	1	1	1	1	1
Master Protein	Q8VEK0	Cell cycle control protein 50A OS=Mus musculus GN=Tmem30a PE=1 SV=1	FALSE	0	13.3134	8.24176	3	6	3	1	364	41.035	8.37	High	High	High	High	High	High	High	High	High	High	High	High		69981	ENSMUSG00000032328	Tmem30a	9	cell organization and biogenesis;regulation of biological process;transport	endoplasmic reticulum;Golgi;membrane	protein binding	Pf03381	1.303	1.149	1.121	9070	6916	7808	6962	6017	6964	1	1	1	1	1	1
Master Protein	P12710	Fatty acid-binding protein, liver OS=Mus musculus GN=Fabp1 PE=1 SV=2	FALSE	0	32.7656	59.8425	7	24	7	1	127	14.236	8.56	High	High	High	High	High	High	High	High	High	High	High	High		14080	ENSMUSG00000054422	Fabp1	6	regulation of biological process;response to stimulus;transport	cytoplasm;cytosol;nucleus;organelle lumen	antioxidant activity;catalytic activity;transporter activity	Pf00061, Pf14651	0.829	2.657	0.878	1614000	1809000	792000	1947000	680900	901600	6	6	6	6	5	5
Master Protein	P21614	Vitamin D-binding protein OS=Mus musculus GN=Gc PE=1 SV=2	FALSE	0	104.662	47.479	18	45	18	1	476	53.565	5.5	High	High	High	High	High	High	High	High	High	High	High	High		14473	ENSMUSG00000035540	Gc	5	metabolic process;transport	cytosol;extracellular	protein binding;transporter activity	Pf00273, Pf09164	1.138	1.517	1.033	689000	754100	808200	605200	497100	782500	14	15	14	15	14	15
Master Protein	sp	P35527 K1C9_HUMAN	TRUE	0	14.7856	6.74157	4	22	4	1	623	62.092	5.3	High	High	High	High	High	High	High	High	High	High	High	High										1.197	1.524	1.003	1250000	901200	1029000	1044000	591400	1026000	3	3	3	3	3	3
Master Protein	P97290	Plasma protease C1 inhibitor OS=Mus musculus GN=Serping1 PE=1 SV=3	FALSE	0	27.3846	14.0873	5	8	5	1	504	55.549	6.29	High	High	High	High	High	High	High	High	High	High	High	High		12258	ENSMUSG00000023224	Serping1	2	coagulation;defense response;metabolic process;regulation of biological process;response to stimulus	extracellular	enzyme regulator activity;protein binding	Pf00079, Pf04652	1.077	1.113	1.42	10420	10740	12280	9679	9648	8647	2	2	2	2	2	2
Master Protein	P32261	Antithrombin-III OS=Mus musculus GN=Serpinc1 PE=1 SV=1	FALSE	0	38.3953	22.3656	8	24	8	1	465	51.971	6.46	High	High	High	High	High	High	High	High	High	High	High	High		11905	ENSMUSG00000026715	Serpinc1	1	coagulation;defense response;regulation of biological process;response to stimulus;transport	extracellular	enzyme regulator activity;protein binding	Pf00079	1.204	1.38	1.047	269800	253700	250100	224100	183800	238900	8	8	8	8	8	8
Master Protein	O35298	Acyloxyacyl hydrolase OS=Mus musculus GN=Aoah PE=2 SV=1	FALSE	0	11.2978	5.57491	4	4	4	1	574	65.113	6.98	High	High	High	High	High	High	High	High	High	High	High	High		27052	ENSMUSG00000021322	Aoah	13	metabolic process;regulation of biological process	extracellular	catalytic activity	Pf00657, Pf03489	1.225	1.268	1.115	3288	3854	3972	2684	3040	3562	3	3	3	3	2	3
Master Protein	P18572	Basigin OS=Mus musculus GN=Bsg PE=1 SV=2	FALSE	0	25.5792	14.91	5	7	5	1	389	42.418	5.85	High	High	High	High	High	High	High	High	High	High	High	High		12215	ENSMUSG00000023175	Bsg	10	cell organization and biogenesis;response to stimulus;transport	membrane;mitochondrion	protein binding	Pf00047, Pf07679, Pf13895, Pf13927	0.856	1.925	1.216	21230	21640	16830	24800	11240	13840	3	3	3	3	3	3
Master Protein	Q64455	Receptor-type tyrosine-protein phosphatase eta OS=Mus musculus GN=Ptprj PE=1 SV=2	FALSE	0	6.68655	1.53473	2	2	2	1	1238	136.683	5.57	High	High	High	High	High	High	High	High	High	High	High	High		19271		Ptprj	2	cell differentiation;coagulation;metabolic process;regulation of biological process;response to stimulus	cell surface;membrane	catalytic activity;protein binding	Pf00041, Pf00102, Pf00782, Pf13350, Pf14566	1.032	1.464	1.148	38270	42180	37540	37060	28810	32690	2	2	2	2	2	2
Master Protein	Q6DYE8	Ectonucleotide pyrophosphatase/phosphodiesterase family member 3 OS=Mus musculus GN=Enpp3 PE=1 SV=2	FALSE	0	21.5316	5.03432	3	4	3	1	874	98.598	6.52	High	High	High	High	High	High	High	High	High	High	High	High		209558	ENSMUSG00000019989	Enpp3	10	metabolic process;response to stimulus;transport	extracellular;membrane	catalytic activity;metal ion binding;receptor activity	Pf01033, Pf01223, Pf01663, Pf01676	1.136	1.444	1.077	10050	10910	11740	8852	7558	10900	3	3	3	3	3	3
Master Protein	Q9WUM5	Succinyl-CoA ligase [ADP/GDP-forming] subunit alpha, mitochondrial OS=Mus musculus GN=Suclg1 PE=1 SV=4	FALSE	0	6.80185	5.20231	2	2	2	1	346	36.132	9.39	High	High	High	High	High	High	High	High	High	High	High	High		56451	ENSMUSG00000052738	Suclg1	6	metabolic process	cytoplasm;cytosol;membrane;mitochondrion;organelle lumen	catalytic activity;nucleotide binding;protein binding;RNA binding	Pf00549, Pf02629, Pf13607	0.973	1.314	1.302	16780	22480	23450	17260	17110	18000	1	1	1	1	1	1
Master Protein	Q8BFR5	Elongation factor Tu, mitochondrial OS=Mus musculus GN=Tufm PE=1 SV=1	FALSE	0	40.1449	16.5929	6	10	6	1	452	49.477	7.56	High	High	High	High	High	High	High	High	High	High	High	High		233870	ENSMUSG00000073838	Tufm	7	metabolic process	membrane;mitochondrion	catalytic activity;nucleotide binding;RNA binding	Pf00009, Pf03143, Pf03144	0.964	1.51	1.196	2402	2876	3369	2492	1905	2816	2	2	2	2	2	2
None	sp	P02787 TRFE_HUMAN	TRUE	0.000794913	4.59937	2.72206	2	7	2	1	698	77	7.12	High	High	High	High	High	High	High	High	High	High	High	High										1.034	1.619	0.996	742000	1210000	926100	717700	747300	930200	2	2	2	2	2	2
Master Protein	P16332	Methylmalonyl-CoA mutase, mitochondrial OS=Mus musculus GN=Mut PE=1 SV=2	FALSE	0	27.3035	5.74866	3	12	3	1	748	82.792	6.89	High	High	High	High	High	High	High	High	High	High	High	High		17850	ENSMUSG00000023921	Mut	17	metabolic process	mitochondrion;organelle lumen	catalytic activity;metal ion binding	Pf01642, Pf02310	1.145	1.489	1.054	2585	3547	3937	2257	2382	3737	3	3	3	3	3	3
Master Protein	P28798	Granulins OS=Mus musculus GN=Grn PE=1 SV=2	FALSE	0	230.183	37.3514	27	280	27	1	589	63.413	6.8	High	High	High	High	High	High	High	High	High	High	High	High		14824		Grn	11	cell proliferation;regulation of biological process;response to stimulus;transport	extracellular;mitochondrion	protein binding;RNA binding	Pf00396	1.345	1.197	1.093	10920000	10740000	11070000	8117000	8977000	10120000	31	31	32	32	32	30
None	Q9D593	V-type proton ATPase subunit E 2 OS=Mus musculus GN=Atp6v1e2 PE=1 SV=1	FALSE	0	7.74026	4.42478	2	6	2	1	226	26.29	7.44	High	High	High	High	High	High	High	High	High	High	High	High		74915	ENSMUSG00000053375	Atp6v1e2	17	transport		catalytic activity;transporter activity	Pf01991	1.202	1.161	1.249	15970	15400	15480	13280	13270	12390	1	1	1	1	1	1
Master Protein	P57780	Alpha-actinin-4 OS=Mus musculus GN=Actn4 PE=1 SV=1	FALSE	0	11.4318	2.96053	3	6	3	1	912	104.911	5.41	High	High	High	High	High	High	High	High	High	High	High	High		60595	ENSMUSG00000054808	Actn4	7	cell organization and biogenesis;cellular component movement;regulation of biological process;response to stimulus;transport	cytoplasm;cytoskeleton;nucleus	DNA binding;metal ion binding;protein binding;RNA binding	Pf00307, Pf00435, Pf08726, Pf11971, Pf13499	0.902	1.892	1.035	3539	4511	2746	3925	2384	2653	3	3	3	3	3	3
Master Protein	Q60932	Voltage-dependent anion-selective channel protein 1 OS=Mus musculus GN=Vdac1 PE=1 SV=3	FALSE	0	93.7194	52.3649	14	44	12	1	296	32.331	8.43	High	High	High	High	High	High	High	High	High	High	High	High		22333	ENSMUSG00000020402	Vdac1	11	cell communication;cell death;cell differentiation;defense response;regulation of biological process;response to stimulus;transport	membrane;mitochondrion;nucleus	nucleotide binding;protein binding;transporter activity	Pf01459	0.852	1.307	1.511	416500	595700	651400	488700	455900	431000	12	12	12	12	12	11
Master Protein	P17742	Peptidyl-prolyl cis-trans isomerase A OS=Mus musculus GN=Ppia PE=1 SV=2	FALSE	0	23.893	40.8537	5	8	5	1	164	17.96	7.9	High	High	High	High	High	High	High	High	High	High	High	High		268373	ENSMUSG00000071866	Ppia	11	cell differentiation;cell organization and biogenesis;metabolic process;regulation of biological process	cytoplasm;cytosol;extracellular;membrane;nucleus	catalytic activity;protein binding;RNA binding	Pf00160	0.941	2.361	0.842	147800	172800	96340	157100	73200	114400	3	3	3	3	3	3
Master Protein	P47199	Quinone oxidoreductase OS=Mus musculus GN=Cryz PE=1 SV=1	FALSE	0	5.92804	7.85498	2	2	2	1	331	35.246	8.07	High	High	High	High	High	High	High	High	High	High	High	High		12972	ENSMUSG00000028199	Cryz	3	cell organization and biogenesis;metabolic process	cytoplasm;cytosol	catalytic activity;metal ion binding;nucleotide binding;RNA binding	Pf00107, Pf08240, Pf13602	0.635	2.029	1.511	374.6	572.3	541.2	589.7	282	358.3	1	1	1	1	1	1
Master Protein	P15392	Cytochrome P450 2A4 OS=Mus musculus GN=Cyp2a4 PE=2 SV=3	FALSE	0	13.8822	6.07287	3	10	2	1	494	56.745	9.11	High	High	High	High	High	High	High	High	High	High	High	High		13086	ENSMUSG00000074254	Cyp2a4	7	metabolic process;response to stimulus	endoplasmic reticulum;membrane	catalytic activity;metal ion binding;protein binding	Pf00067	0.925	2.247	0.796	95070	96070	28860	102800	42750	36260	2	2	2	2	2	2
Master Protein Candidate	P20852	Cytochrome P450 2A5 OS=Mus musculus GN=Cyp2a5 PE=2 SV=1	FALSE	0	13.8822	6.07287	3	10	2	1	494	56.704	9.2	High	High	High	High	High	High	High	High	High	High	High	High		13087		Cyp2a5	7	metabolic process;response to stimulus	endoplasmic reticulum;membrane	catalytic activity;metal ion binding;protein binding	Pf00067	0.925	2.247	0.796	95070	96070	28860	102800	42750	36260	2	2	2	2	2	2
Master Protein	Q8K3J1	NADH dehydrogenase [ubiquinone] iron-sulfur protein 8, mitochondrial OS=Mus musculus GN=Ndufs8 PE=1 SV=1	FALSE	0	6.27525	7.54717	2	5	2	1	212	24.023	6.21	High	High	High	High	High	High	High	High	High	High	High	High		225887	ENSMUSG00000059734	Ndufs8	19	cell organization and biogenesis;metabolic process;response to stimulus;transport	membrane;mitochondrion	catalytic activity;metal ion binding	Pf00037, Pf12797, Pf12837, Pf12838, Pf13183, Pf13187, Pf13237, Pf13459, Pf13484, Pf13534, Pf14697	0.997	1.486	1.193	37720	46840	42890	37840	31520	35940	1	1	1	1	1	1
Master Protein	Q9QXD6	Fructose-1,6-bisphosphatase 1 OS=Mus musculus GN=Fbp1 PE=1 SV=3	FALSE	0	58.3505	30.7692	9	24	9	1	338	36.889	6.57	High	High	High	High	High	High	High	High	High	High	High	High	Acetyl [N-Term]	14121	ENSMUSG00000069805	Fbp1	13	cell organization and biogenesis;metabolic process;regulation of biological process;response to stimulus	cytoplasm;cytosol	catalytic activity;metal ion binding;nucleotide binding;protein binding	Pf00316, Pf00459	0.525	4.53	1.067	202200	396200	180400	385400	87470	169000	8	8	8	8	8	8
Master Protein	Q9DCM2	Glutathione S-transferase kappa 1 OS=Mus musculus GN=Gstk1 PE=1 SV=3	FALSE	0	63.4651	46.9027	8	35	8	1	226	25.687	8.88	High	High	High	High	High	High	High	High	High	High	High	High		76263	ENSMUSG00000029864	Gstk1	6	cell differentiation;metabolic process	membrane;mitochondrion;organelle lumen	antioxidant activity;catalytic activity;protein binding	Pf01323	1.059	1.952	0.867	750500	852100	532000	708400	436500	613600	8	8	8	8	8	8
Master Protein	Q9WVJ3	Carboxypeptidase Q OS=Mus musculus GN=Cpq PE=1 SV=1	FALSE	0	289.753	40.2128	18	314	18	1	470	51.78	6.21	High	High	High	High	High	High	High	High	High	High	High	High		54381	ENSMUSG00000039007	Cpq; Pgcp	15	metabolic process	cytoplasm;endoplasmic reticulum;extracellular;Golgi;vacuole	catalytic activity;metal ion binding;protein binding	Pf01546, Pf04389	1.48	0.926	1.33	7910000	6977000	8612000	5345000	7538000	6475000	27	27	27	27	27	27
Master Protein	P97351	40S ribosomal protein S3a OS=Mus musculus GN=Rps3a PE=1 SV=3	FALSE	0	21.7979	18.1818	4	5	4	1	264	29.866	9.73	High	High	High	High	High	High	High	High	High	High	High	High		20091	ENSMUSG00000028081	Rps3a; Rps3a1	3	cell differentiation;metabolic process;regulation of biological process	cytoplasm;cytosol;nucleus;ribosome	protein binding;RNA binding;structural molecule activity	Pf01015	0.965	1.57	1.263	8619	8766	6020	8929	5583	4765	2	2	2	2	2	2
Master Protein	Q8BH95	Enoyl-CoA hydratase, mitochondrial OS=Mus musculus GN=Echs1 PE=1 SV=1	FALSE	0	61.5655	41.0345	12	28	12	1	290	31.454	8.48	High	High	High	High	High	High	High	High	High	High	High	High		93747	ENSMUSG00000025465	Echs1	7	metabolic process	mitochondrion;organelle lumen	catalytic activity	Pf00378	0.971	1.612	1.152	318700	403400	357300	328300	250200	310200	8	8	8	8	7	8
None	P48962	ADP/ATP translocase 1 OS=Mus musculus GN=Slc25a4 PE=1 SV=4	FALSE	0	41.558	18.4564	8	33	8	1	298	32.883	9.72	High	High	High	High	High	High	High	High	High	High	High	High		11739	ENSMUSG00000031633	Slc25a4	8	cell organization and biogenesis;metabolic process;regulation of biological process;transport	membrane;mitochondrion;nucleus	protein binding;structural molecule activity;transporter activity	Pf00153	1.094	1.441	1.134	632500	762100	700300	578000	528800	617600	7	7	7	7	7	7
None	P14426	H-2 class I histocompatibility antigen, D-K alpha chain OS=Mus musculus GN=H2-D1 PE=1 SV=1	FALSE	0	40.1108	18.232	7	34	5	1	362	40.594	5.47	High	High	High	High	High	High	High	High	High	High	High	High		14964		H2-D1	17	regulation of biological process;response to stimulus	cell surface;endoplasmic reticulum;Golgi;membrane	protein binding;RNA binding	Pf00129, Pf06623, Pf07654, Pf08205	1.013	1.595	1.205	788400	699600	626100	778400	438500	519500	6	6	6	6	6	6
Master Protein	Q8VCI0	Phospholipase B-like 1 OS=Mus musculus GN=Plbd1 PE=1 SV=1	FALSE	0	117.666	41.2727	21	89	21	1	550	62.958	8.87	High	High	High	High	High	High	High	High	High	High	High	High		66857		Plbd1	6	metabolic process	vacuole	catalytic activity	Pf04916	1.413	0.864	1.518	6181000	5137000	6306000	4375000	5943000	4153000	18	18	18	18	18	17
Master Protein	O54965	E3 ubiquitin-protein ligase RNF13 OS=Mus musculus GN=Rnf13 PE=1 SV=2	FALSE	0	20.7192	11.5486	5	18	5	1	381	42.705	5.06	High	High	High	High	High	High	High	High	High	High	High	High		24017	ENSMUSG00000036503	Rnf13	3	metabolic process	cytoplasm;cytosol;endosome;membrane;nucleus;vacuole	catalytic activity;metal ion binding;protein binding	Pf00097, Pf00628, Pf02225, Pf12678, Pf12861, Pf13639, Pf13920, Pf13923, Pf14634	1.129	1.495	1.087	593500	609800	548600	525700	407900	504700	4	4	4	4	4	3
Master Protein	P16331	Phenylalanine-4-hydroxylase OS=Mus musculus GN=Pah PE=1 SV=4	FALSE	0	10.6423	6.18102	3	8	3	1	453	51.867	6.3	High	High	High	High	High	High	High	High	High	High	High	High		18478	ENSMUSG00000020051	Pah	10	metabolic process		catalytic activity;metal ion binding;protein binding	Pf00351, Pf01842	0.81	3.152	0.88	65050	86650	52540	80340	27490	59700	2	2	2	2	2	2
Master Protein	Q9QYE6	Golgin subfamily A member 5 OS=Mus musculus GN=Golga5 PE=1 SV=2	FALSE	0	9.07631	2.60631	2	2	2	1	729	82.318	6.23	High	High	High	High	High	High	High	High	High	High	High	High		27277	ENSMUSG00000021192	Golga5	12	cell differentiation;cell organization and biogenesis;metabolic process;regulation of biological process;transport	cytoplasm;cytoskeleton;Golgi;membrane	catalytic activity;motor activity;protein binding;transporter activity	Pf00769, Pf01496, Pf01576, Pf02463, Pf03148, Pf03961, Pf04111, Pf04156, Pf04799, Pf05557, Pf05622, Pf05701, Pf06160, Pf07111, Pf07888, Pf08317, Pf08393, Pf09726, Pf09787, Pf10174, Pf10186, Pf10234, Pf10473, Pf11559, Pf12128, Pf12252, Pf13166, Pf13514, Pf15070	0.893	1.481	1.407	1180	1561	1223	1322	1054	869.7	1	1	1	1	1	1
Master Protein	Q9QZ06	Toll-interacting protein OS=Mus musculus GN=Tollip PE=1 SV=1	FALSE	0	14.1708	16.0584	4	4	4	1	274	30.325	5.17	High	High	High	High	High	High	High	High	High	High	High	High		54473	ENSMUSG00000025139	Tollip	7	cell differentiation;defense response;metabolic process;regulation of biological process;response to stimulus	cytoplasm	protein binding	Pf00168, Pf02845	1.12	1.389	1.183	19190	19200	16830	17140	13830	14230	1	1	1	1	1	1
Master Protein	Q9CRC6	UPF0693 protein C10orf32 homolog OS=Mus musculus PE=1 SV=1	FALSE	0	23.3814	44.7619	3	5	3	1	105	11.539	6.79	High	High	High	High	High	High	High	High	High	High	High	High		66439	ENSMUSG00000062376	2010012O05Rik; Borcs7	19		membrane;vacuole			1.025	1.667	1.135	11960	11810	11150	11670	7085	9823	3	3	3	3	3	3
Master Protein	Q64521	Glycerol-3-phosphate dehydrogenase, mitochondrial OS=Mus musculus GN=Gpd2 PE=1 SV=2	FALSE	0	7.76982	2.61348	2	2	2	1	727	80.902	6.61	High	High	High	High	High	High	High	High	High	High	High	High		14571	ENSMUSG00000026827	Gpd2	2	metabolic process	membrane;mitochondrion	catalytic activity;metal ion binding	Pf00890, Pf01266, Pf03486, Pf07992, Pf12831, Pf13499	0.942	1.474	1.315	2778	3754	2747	2948	2547	2089	1	1	1	1	1	1
None	P62631	Elongation factor 1-alpha 2 OS=Mus musculus GN=Eef1a2 PE=1 SV=1	FALSE	0	18.7442	6.2635	3	4	3	1	463	50.422	9.03	High	High	High	High	High	High	High	High	High	High	High	High		13628	ENSMUSG00000016349	Eef1a2	2	metabolic process;regulation of biological process;response to stimulus	cytoplasm;nucleus	catalytic activity;nucleotide binding;protein binding;RNA binding	Pf00009, Pf03143, Pf03144	0.932	1.713	1.257	38850	40170	29610	41700	23450	23570	2	2	2	2	2	2
Master Protein	Q91ZJ5	UTP--glucose-1-phosphate uridylyltransferase OS=Mus musculus GN=Ugp2 PE=1 SV=3	FALSE	0	5.74204	4.52756	2	2	2	1	508	56.944	7.61	High	High	High	High	High	High	High	High	High	High	High	High		216558	ENSMUSG00000001891	Ugp2	11	metabolic process	cytoplasm;nucleus	catalytic activity;metal ion binding;nucleotide binding;protein binding	Pf01704	0.681	2.729	1.158	12780	19740	11580	18760	7235	9995	1	1	1	1	1	1
Master Protein	Q62192	CD180 antigen OS=Mus musculus GN=Cd180 PE=1 SV=2	FALSE	0	12.9776	3.93343	2	2	2	1	661	74.255	5.88	High	High	High	High	High	High	High	High	High	High	High	High		17079	ENSMUSG00000021624	Cd180	13	cell proliferation;defense response;regulation of biological process;response to stimulus	membrane	protein binding;receptor activity	Pf13855	1.108	1.337	1.244	5552	6059	5952	5012	4531	4785	2	2	2	2	2	2
Master Protein	P26043	Radixin OS=Mus musculus GN=Rdx PE=1 SV=3	FALSE	0	12.9052	4.63122	3	3	2	1	583	68.5	6.2	High	High	High	High	High	High	High	High	High	High	High	High		19684	ENSMUSG00000032050	Rdx	9	cell organization and biogenesis;regulation of biological process;response to stimulus	cytoplasm;cytoskeleton;membrane	protein binding;RNA binding	Pf00373, Pf00769, Pf09379, Pf09380	1.265	1.446	1.025	4409	4224	3954	3487	2921	3858	1	1	1	1	1	1
Master Protein	P35285	Ras-related protein Rab-22A OS=Mus musculus GN=Rab22a PE=1 SV=2	FALSE	0	10.4075	11.3402	2	4	2	1	194	21.788	8.15	High	High	High	High	High	High	High	High	High	High	High	High		19334	ENSMUSG00000027519	Rab22a	2	cell organization and biogenesis;regulation of biological process;response to stimulus;transport	cytoskeleton;endosome;membrane	catalytic activity;nucleotide binding;protein binding	Pf00009, Pf00025, Pf00071, Pf04670, Pf08477	0.947	1.578	1.333	41830	40700	41140	44180	25790	30860	2	2	2	2	2	2
Master Protein Candidate	Q921E2	Ras-related protein Rab-31 OS=Mus musculus GN=Rab31 PE=1 SV=1	FALSE	0	10.4075	11.3402	2	4	2	1	194	21.318	7.4	High	High	High	High	High	High	High	High	High	High	High	High		106572		Rab31	17	cell organization and biogenesis;metabolic process;regulation of biological process;response to stimulus;transport	endosome;Golgi;membrane	nucleotide binding	Pf00009, Pf00025, Pf00071, Pf04670, Pf08477	0.947	1.578	1.333	41830	40700	41140	44180	25790	30860	2	2	2	2	2	2
Master Protein	Q8C129	Leucyl-cystinyl aminopeptidase OS=Mus musculus GN=Lnpep PE=1 SV=1	FALSE	0	14.8526	3.60976	3	3	3	1	1025	117.229	5.96	High	High	High	High	High	High	High	High	High	High	High	High		240028	ENSMUSG00000023845	Lnpep	17	cell communication;cell organization and biogenesis;metabolic process;regulation of biological process;response to stimulus	membrane	catalytic activity;metal ion binding;protein binding	Pf01433, Pf11838, Pf13485	0.956	1.836	1.194	11020	10290	9046	11530	5607	7577	2	2	2	2	2	2
Master Protein	Q9JHI5	Isovaleryl-CoA dehydrogenase, mitochondrial OS=Mus musculus GN=Ivd PE=1 SV=1	FALSE	0	24.8455	12.7358	5	5	5	1	424	46.296	8.29	High	High	High	High	High	High	High	High	High	High	High	High		56357	ENSMUSG00000027332	Ivd	2	metabolic process	membrane;mitochondrion;organelle lumen	catalytic activity;nucleotide binding	Pf00441, Pf02770, Pf02771, Pf08028	1.053	1.445	1.201	14530	19550	20430	13800	13530	17020	2	2	2	2	2	2
Master Protein	P24549	Retinal dehydrogenase 1 OS=Mus musculus GN=Aldh1a1 PE=1 SV=5	FALSE	0	49.5376	13.5729	8	22	4	1	501	54.433	7.8	High	High	High	High	High	High	High	High	High	High	High	High		11668	ENSMUSG00000053279	Aldh1a1	19	cell organization and biogenesis;metabolic process;regulation of biological process;response to stimulus	cytoplasm;nucleus	catalytic activity;protein binding	Pf00171, Pf05893, Pf07368	0.685	2.11	1.664	57040	71770	59880	83210	34020	35980	4	4	4	4	4	4
Master Protein	Q8QZR3	Pyrethroid hydrolase Ces2a OS=Mus musculus GN=Ces2a PE=1 SV=1	FALSE	0	23.411	8.24373	3	8	2	1	558	61.9	6.16	High	High	High	High	High	High	High	High	High	High	High	High		102022	ENSMUSG00000055730	Ces2a	8	metabolic process		catalytic activity	Pf00135, Pf07859	1.356	1.413	0.964	3675	2494	2272	2711	1765	2357	2	2	2	2	1	1
Master Protein	Q91YT0	NADH dehydrogenase [ubiquinone] flavoprotein 1, mitochondrial OS=Mus musculus GN=Ndufv1 PE=1 SV=1	FALSE	0	44.1872	21.3362	7	10	7	1	464	50.802	8.21	High	High	High	High	High	High	High	High	High	High	High	High		17995	ENSMUSG00000037916	Ndufv1	19	metabolic process;transport	membrane;mitochondrion	catalytic activity;metal ion binding;nucleotide binding;protein binding	Pf01512, Pf10531, Pf10589	0.991	1.457	1.302	28720	35610	32760	28980	24440	25160	3	3	3	3	3	3
Master Protein	Q61207	Prosaposin OS=Mus musculus GN=Psap PE=1 SV=2	FALSE	0	250.158	44.5242	38	1039	38	1	557	61.381	5.19	High	High	High	High	High	High	High	High	High	High	High	High		19156	ENSMUSG00000004207	Psap	10	cell differentiation;metabolic process;regulation of biological process;response to stimulus	extracellular;mitochondrion;vacuole	enzyme regulator activity;protein binding	Pf02199, Pf03489, Pf05184	1.323	1.174	1.208	347200000	304000000	300900000	262300000	258900000	249000000	38	38	37	38	37	37
Master Protein	Q9DBD0	Inhibitor of carbonic anhydrase OS=Mus musculus GN=Ica PE=1 SV=1	FALSE	0	19.4363	8	5	9	4	1	700	76.715	7.25	High	High	High	High	High	High	High	High	High	High	High	High		71775	ENSMUSG00000033688	1300017J02Rik	9	regulation of biological process	extracellular	enzyme regulator activity;metal ion binding	Pf00405	1.227	1.391	1.13	14260	13780	14600	11620	9908	12930	3	3	3	3	3	3
Master Protein	P14824	Annexin A6 OS=Mus musculus GN=Anxa6 PE=1 SV=3	FALSE	0	40.8541	13.2244	7	18	7	1	673	75.837	5.5	High	High	High	High	High	High	High	High	High	High	High	High		11749	ENSMUSG00000018340	Anxa6	11	cell organization and biogenesis;cellular homeostasis;regulation of biological process;response to stimulus;transport	cytoplasm;cytosol;membrane;mitochondrion;nucleus	metal ion binding;nucleotide binding;protein binding;transporter activity	Pf00191	0.773	2.199	1.051	89880	155700	71350	116300	70820	67870	7	7	7	7	7	7
Master Protein	P51174	Long-chain specific acyl-CoA dehydrogenase, mitochondrial OS=Mus musculus GN=Acadl PE=1 SV=2	FALSE	0	31.0162	17.6744	6	8	6	1	430	47.877	8.31	High	High	High	High	High	High	High	High	High	High	High	High		11363		Acadl	1	cell organization and biogenesis;metabolic process;regulation of biological process;response to stimulus	membrane;mitochondrion;organelle lumen	catalytic activity;nucleotide binding	Pf00441, Pf02770, Pf02771, Pf08028	0.902	1.535	1.32	25490	39780	37450	28270	25910	28370	4	4	4	4	4	4
Master Protein	P47740	Fatty aldehyde dehydrogenase OS=Mus musculus GN=Aldh3a2 PE=1 SV=2	FALSE	0	38.777	20.0413	8	11	8	1	484	53.936	8.35	High	High	High	High	High	High	High	High	High	High	High	High		11671	ENSMUSG00000010025	Aldh3a2	11	metabolic process;response to stimulus	cytosol;endoplasmic reticulum;membrane;mitochondrion;nucleus	catalytic activity	Pf00171	0.864	2.13	1.396	61530	57680	29020	71230	27080	20790	4	4	4	4	4	4
Master Protein	Q61704	Inter-alpha-trypsin inhibitor heavy chain H3 OS=Mus musculus GN=Itih3 PE=1 SV=3	FALSE	0	16.6731	4.04949	3	7	3	1	889	99.296	6.05	High	High	High	High	High	High	High	High	High	High	High	High		16426	ENSMUSG00000006522	Itih3	14	metabolic process;regulation of biological process	extracellular	enzyme regulator activity	Pf00092, Pf06668, Pf08487, Pf11443, Pf13519, Pf13768	1.131	1.161	1.414	7206	6986	10680	6373	6019	7554	2	2	2	2	2	2
None	P02535	Keratin, type I cytoskeletal 10 OS=Mus musculus GN=Krt10 PE=1 SV=3	FALSE	0	27.9751	8.77193	5	25	4	1	570	57.735	5.11	High	High	High	High	High	High	High	High	High	High	High	High		16661		Krt10	11	cell differentiation;cell organization and biogenesis;response to stimulus		protein binding;structural molecule activity	Pf00038	0.824	3.275	0.878	55890	67200	30600	67870	20520	34840	2	2	2	2	2	2
Master Protein	P62204	Calmodulin OS=Mus musculus GN=Calm1 PE=1 SV=2	FALSE	0	14.731	26.8456	3	3	3	1	149	16.827	4.22	High	High	High	High	High	High	High	High	High	High	High	High		12315; 12313; 12314	ENSMUSG00000036438; ENSMUSG00000001175; ENSMUSG00000019370	Calm3; Calm1; Calm2	7; 12; 17	cell organization and biogenesis;regulation of biological process;response to stimulus	cytoplasm;cytoskeleton;cytosol;membrane;nucleus	enzyme regulator activity;metal ion binding;protein binding	Pf00036, Pf08726, Pf12763, Pf13202, Pf13405, Pf13499, Pf13833, Pf14658	1.094	1.703	1.113	49950	44570	40730	45660	26170	36580	2	2	2	2	2	2
Master Protein	P56395	Cytochrome b5 OS=Mus musculus GN=Cyb5a PE=1 SV=2	FALSE	0	40.2528	41.0448	4	19	4	1	134	15.232	5.07	High	High	High	High	High	High	High	High	High	High	High	High		109672	ENSMUSG00000024646	Cyb5; Cyb5a	18	metabolic process;response to stimulus;transport	cytoplasm;endoplasmic reticulum;membrane;mitochondrion	catalytic activity;metal ion binding;protein binding	Pf00173	1.484	1.257	0.901	200100	147400	85680	134800	117300	95100	3	3	3	3	3	3
None	sp	P00167 CYB5_HUMAN	TRUE	0	27.1342	32.3308	3	11	3	1	133	15.189	4.96	High	High	High	High	High	High	High	High	High	High	High	High										1.361	1.356	0.955	21880	18520	10650	16080	13660	11150	2	2	2	2	2	2
Master Protein	P08003	Protein disulfide-isomerase A4 OS=Mus musculus GN=Pdia4 PE=1 SV=3	FALSE	0	17.1343	9.24765	5	8	5	1	638	71.938	5.31	High	High	High	High	High	High	High	High	High	High	High	High		12304		Pdia4	6	cellular homeostasis;metabolic process;regulation of biological process;response to stimulus	cell surface;endoplasmic reticulum;organelle lumen	catalytic activity;metal ion binding;RNA binding	Pf00085, Pf01216, Pf13098, Pf13848, Pf13905	0.96	2.103	0.979	39980	45600	23670	41630	21680	24190	1	1	1	1	1	1
Master Protein	Q8VC30	Triokinase/FMN cyclase OS=Mus musculus GN=Tkfc PE=1 SV=1	FALSE	0	21.883	9.51557	5	6	5	1	578	59.653	6.92	High	High	High	High	High	High	High	High	High	High	High	High		225913	ENSMUSG00000034371	Dak; Tkfc	19	metabolic process;regulation of biological process	nucleus	catalytic activity;metal ion binding;nucleotide binding;protein binding	Pf02733, Pf02734	0.785	2.794	1.062	48230	61140	30400	61410	21880	28630	3	3	3	3	3	3
Master Protein	P70280	Vesicle-associated membrane protein 7 OS=Mus musculus GN=Vamp7 PE=1 SV=1	FALSE	0	19.0298	23.1818	4	12	4	1	220	24.951	8.6	High	High	High	High	High	High	High	High	High	High	High	High		20955	ENSMUSG00000051412	Vamp7	X	cell organization and biogenesis;cellular component movement;regulation of biological process;transport	cell surface;cytoplasm;endoplasmic reticulum;endosome;Golgi;membrane;vacuole	protein binding	Pf00957, Pf13774	1.466	1.523	0.885	126600	127300	100700	86370	83590	113800	3	3	3	3	2	3
Master Protein	P54071	Isocitrate dehydrogenase [NADP], mitochondrial OS=Mus musculus GN=Idh2 PE=1 SV=3	FALSE	0	47.1158	21.6814	9	21	9	1	452	50.874	8.69	High	High	High	High	High	High	High	High	High	High	High	High		269951	ENSMUSG00000030541	Idh2	7	metabolic process	cytosol;membrane;mitochondrion	catalytic activity;metal ion binding;nucleotide binding	Pf00180	0.895	1.462	1.401	165800	268400	254700	185200	183600	181800	4	4	4	4	4	4
Master Protein	Q9DBJ3	Brain-specific angiogenesis inhibitor 1-associated protein 2-like protein 1 OS=Mus musculus GN=Baiap2l1 PE=1 SV=1	FALSE	0	11.8449	7.00389	4	9	4	1	514	57.152	8.75	High	High	High	High	High	High	High	High	High	High	High	High		66898	ENSMUSG00000038859	Baiap2l1	5	cell organization and biogenesis;regulation of biological process;response to stimulus	cytoplasm;cytoskeleton;cytosol;membrane	protein binding	Pf00018, Pf07653, Pf08397, Pf14604	1.13	1.768	0.956	133600	201500	142400	118300	113900	148800	2	2	2	2	2	2
Master Protein	Q8VE96	Solute carrier family 35 member F6 OS=Mus musculus GN=Slc35f6 PE=1 SV=1	FALSE	0	39.6361	12.3656	3	37	3	1	372	40.952	7.14	High	High	High	High	High	High	High	High	High	High	High	High		74919	ENSMUSG00000029175	4930471M23Rik; Slc35f6	5	regulation of biological process;transport	membrane;mitochondrion;vacuole	transporter activity	Pf04142	1.693	1.393	0.82	545100	485500	357700	322000	348400	436300	3	3	3	3	3	3
Master Protein	O35609	Secretory carrier-associated membrane protein 3 OS=Mus musculus GN=Scamp3 PE=1 SV=3	FALSE	0	17.4052	17.4785	6	10	6	1	349	38.433	7.64	High	High	High	High	High	High	High	High	High	High	High	High		24045	ENSMUSG00000028049	Scamp3	3	response to stimulus;transport	membrane	protein binding	Pf04144	1.264	1.441	1.094	81220	86880	79820	64250	60280	72950	5	5	5	5	5	5
None	sp	P08758 ANXA5_HUMAN	TRUE	0	8.54897	5.95611	2	2	2	1	319	35.783	5.05	High	High	High	High	High	High	High	High	High	High	High	High										0.774	2.142	1.074	6073	11370	5387	7851	5306	5014	1	1	1	1	1	1
Master Protein	Q8BVE3	V-type proton ATPase subunit H OS=Mus musculus GN=Atp6v1h PE=1 SV=1	FALSE	0	81.0547	22.9814	10	27	10	1	483	55.819	6.61	High	High	High	High	High	High	High	High	High	High	High	High		108664	ENSMUSG00000033793	Atp6v1h	1	transport	membrane	catalytic activity;transporter activity	Pf03224, Pf11698	1.142	1.326	1.317	281500	305300	302300	246500	230300	229600	7	8	9	9	7	6
Master Protein	P52503	NADH dehydrogenase [ubiquinone] iron-sulfur protein 6, mitochondrial OS=Mus musculus GN=Ndufs6 PE=1 SV=2	FALSE	0	5.64504	32.7586	2	2	2	1	116	13.012	8.65	High	High	High	High	High	High	High	High	High	High	High	High		407785	ENSMUSG00000021606	Ndufs6	13	cell organization and biogenesis;metabolic process;transport	membrane;mitochondrion		Pf10276	1.203	1.227	1.356	1520	1490	1542	1263	1215	1138	1	1	1	1	1	1
Master Protein	Q8QZT1	Acetyl-CoA acetyltransferase, mitochondrial OS=Mus musculus GN=Acat1 PE=1 SV=1	FALSE	0	47.4658	25	8	12	8	1	424	44.787	8.51	High	High	High	High	High	High	High	High	High	High	High	High		110446	ENSMUSG00000032047	Acat1	9	cell organization and biogenesis;metabolic process;response to stimulus	membrane;mitochondrion;organelle lumen	catalytic activity;metal ion binding;protein binding	Pf00108, Pf00109, Pf02803	0.856	1.486	1.454	96120	160000	156300	112300	107600	107500	6	6	6	6	6	5
Master Protein	Q925Q3	Sodium/potassium/calcium exchanger 6, mitochondrial OS=Mus musculus GN=Slc8b1 PE=2 SV=2	FALSE	0	17.351	5.47009	3	6	3	1	585	64.323	7.71	High	High	High	High	High	High	High	High	High	High	High	High		170756	ENSMUSG00000032754	Slc24a6; Slc8b1	5	cellular homeostasis;regulation of biological process;response to stimulus;transport	endoplasmic reticulum;membrane;mitochondrion	protein binding;transporter activity	Pf01699	1.575	1.008	1.196	14530	8892	12040	9224	8821	10060	2	2	2	2	2	2
Master Protein	Q8VCC2	Liver carboxylesterase 1 OS=Mus musculus GN=Ces1 PE=1 SV=1	FALSE	0	13.3892	7.07965	3	4	3	1	565	62.64	6	High	High	High	High	High	High	High	High	High	High	High	High		12623	ENSMUSG00000057074	Ces1g	8	cell organization and biogenesis;metabolic process;regulation of biological process	endoplasmic reticulum;organelle lumen	catalytic activity	Pf00135, Pf00756, Pf07859	1.09	2.101	0.763	19210	20390	7797	17620	9705	10220	2	2	2	2	2	2
Master Protein	Q9EQH3	Vacuolar protein sorting-associated protein 35 OS=Mus musculus GN=Vps35 PE=1 SV=1	FALSE	0	69.2439	15.9548	11	26	11	1	796	91.655	5.44	High	High	High	High	High	High	High	High	High	High	High	High		65114	ENSMUSG00000031696	Vps35	8	metabolic process;regulation of biological process;transport	cytoplasm;cytosol;endosome;membrane	protein binding;transporter activity	Pf03635	0.947	1.839	1.285	87890	90030	70060	92840	48940	54510	5	5	6	6	4	5
Master Protein	P60710	Actin, cytoplasmic 1 OS=Mus musculus GN=Actb PE=1 SV=1	FALSE	0	95.1542	50.1333	13	58	13	1	375	41.71	5.48	High	High	High	High	High	High	High	High	High	High	High	High		11461	ENSMUSG00000029580	Actb	5	cell organization and biogenesis;response to stimulus	cytoplasm;cytoskeleton;cytosol;membrane	DNA binding;nucleotide binding;protein binding	Pf00022	1.063	1.899	0.998	1408000	1637000	1038000	1324000	862000	1040000	12	12	11	12	12	12
Master Protein Candidate	P63260	Actin, cytoplasmic 2 OS=Mus musculus GN=Actg1 PE=1 SV=1	FALSE	0	95.1542	50.1333	13	58	13	1	375	41.766	5.48	High	High	High	High	High	High	High	High	High	High	High	High		11465	ENSMUSG00000062825	Actg1	11	cell organization and biogenesis	cytoplasm;cytoskeleton;cytosol;membrane;nucleus	nucleotide binding;protein binding;structural molecule activity	Pf00022	1.063	1.899	0.998	1408000	1637000	1038000	1324000	862000	1040000	12	12	11	12	12	12
Master Protein	Q9Z1G3	V-type proton ATPase subunit C 1 OS=Mus musculus GN=Atp6v1c1 PE=1 SV=4	FALSE	0	34.1443	24.0838	10	20	10	1	382	43.86	7.46	High	High	High	High	High	High	High	High	High	High	High	High	Acetyl [N-Term]	66335	ENSMUSG00000022295	Atp6v1c1	15	transport	cytoplasm;membrane	catalytic activity;transporter activity	Pf03223	1.172	1.327	1.327	369200	370800	361200	315100	279600	272200	8	8	8	8	8	8
Master Protein	Q8BND5	Sulfhydryl oxidase 1 OS=Mus musculus GN=Qsox1 PE=1 SV=1	FALSE	0	16.1745	5.88235	4	4	4	1	748	82.733	7.17	High	High	High	High	High	High	High	High	High	High	High	High		104009	ENSMUSG00000033684	Qsox1	1	cellular homeostasis;metabolic process;regulation of biological process	endoplasmic reticulum;extracellular;Golgi;membrane	catalytic activity	Pf00085, Pf04777, Pf13905	1.177	1.577	1.151	28510	28090	29030	24230	17810	25220	2	2	2	2	2	2
Master Protein	Q91ZX7	Prolow-density lipoprotein receptor-related protein 1 OS=Mus musculus GN=Lrp1 PE=1 SV=1	FALSE	0	379.086	17.4037	68	203	68	1	4545	504.411	5.36	High	High	High	High	High	High	High	High	High	High	High	High		16971		Lrp1	10	cell proliferation;development;metabolic process;regulation of biological process;response to stimulus;transport	cytoplasm;endosome;membrane;nucleus	metal ion binding;protein binding;RNA binding	Pf00057, Pf00058, Pf07645, Pf12662, Pf14670	0.907	2.575	1.114	2695000	2692000	1906000	2971000	1046000	1711000	56	56	56	56	51	53
Master Protein	P58021	Transmembrane 9 superfamily member 2 OS=Mus musculus GN=Tm9sf2 PE=1 SV=1	FALSE	0	31.6699	11.4804	6	13	6	1	662	75.28	7.43	High	High	High	High	High	High	High	High	High	High	High	High		68059	ENSMUSG00000025544	Tm9sf2	14	transport	endosome;membrane		Pf02990, Pf07690	0.993	1.961	1.175	66110	69060	59180	66590	35220	50380	4	4	4	4	4	4
Master Protein	P01901	H-2 class I histocompatibility antigen, K-B alpha chain OS=Mus musculus GN=H2-K1 PE=1 SV=1	FALSE	0	116.36	53.3875	16	77	13	1	369	41.276	6.39	High	High	High	High	High	High	High	High	High	High	High	High		14972	ENSMUSG00000061232	H2-K1	17	defense response;regulation of biological process;response to stimulus	cell surface;endoplasmic reticulum;Golgi;membrane	protein binding;RNA binding	Pf00129, Pf06623, Pf07654	1.06	1.73	1.251	962100	827300	726800	908000	478200	581100	13	12	13	13	12	12
Master Protein	P45700	Mannosyl-oligosaccharide 1,2-alpha-mannosidase IA OS=Mus musculus GN=Man1a1 PE=1 SV=1	FALSE	0	100.034	25.1908	16	48	16	1	655	73.23	6.81	High	High	High	High	High	High	High	High	High	High	High	High		17155	ENSMUSG00000003746	Man1a	10	metabolic process	cytoplasm;endoplasmic reticulum;Golgi;membrane	catalytic activity;metal ion binding	Pf01532	0.904	2.004	1.133	278400	393300	205500	308100	196200	181400	7	7	7	7	7	7
Master Protein	Q64442	Sorbitol dehydrogenase OS=Mus musculus GN=Sord PE=1 SV=3	FALSE	0	27.9277	24.93	8	16	8	1	357	38.225	7.02	High	High	High	High	High	High	High	High	High	High	High	High		20322	ENSMUSG00000027227	Sord	2	cellular component movement;metabolic process;response to stimulus	membrane;mitochondrion	catalytic activity;metal ion binding;nucleotide binding;protein binding	Pf00107, Pf08240	0.671	4.769	0.965	123700	192200	86700	184500	40310	89830	3	3	3	3	3	3
Master Protein	Q6PGD0	All-trans retinoic acid-induced differentiation factor OS=Mus musculus GN=Atraid PE=2 SV=2	FALSE	0	6.41354	4.4843	2	4	2	1	223	23.842	7.4	High	High	High	High	High	High	High	High	High	High	High	High		381629	ENSMUSG00000013622	Atraid	5	cell differentiation;regulation of biological process	membrane;nucleus	protein binding		1.276	1.415	1.178	21510	19360	19900	16860	13690	16890	2	2	2	2	2	2
Master Protein	Q9D051	Pyruvate dehydrogenase E1 component subunit beta, mitochondrial OS=Mus musculus GN=Pdhb PE=1 SV=1	FALSE	0	11.0295	8.35655	3	4	3	1	359	38.912	6.87	High	High	High	High	High	High	High	High	High	High	High	High		68263	ENSMUSG00000021748	Pdhb	14	metabolic process	mitochondrion;nucleus;organelle lumen	catalytic activity	Pf02779, Pf02780	0.926	1.42	1.515	27410	37250	44330	29590	26230	29250	1	1	1	1	1	1
Master Protein	P08752	Guanine nucleotide-binding protein G(i) subunit alpha-2 OS=Mus musculus GN=Gnai2 PE=1 SV=5	FALSE	0	25.1742	15.7746	4	7	3	1	355	40.463	5.45	High	High	High	High	High	High	High	High	High	High	High	High		14678	ENSMUSG00000032562	Gnai2	9	cell division;cell proliferation;regulation of biological process;response to stimulus	cytoplasm;cytoskeleton;cytosol;membrane;nucleus	catalytic activity;metal ion binding;nucleotide binding;protein binding;signal transducer activity	Pf00025, Pf00503	1.107	1.702	1.157	26310	26650	22460	23760	15660	19410	2	2	2	2	2	2
Master Protein	P52430	Serum paraoxonase/arylesterase 1 OS=Mus musculus GN=Pon1 PE=1 SV=2	FALSE	0	31.6817	14.0845	4	19	4	1	355	39.54	5.22	High	High	High	High	High	High	High	High	High	High	High	High		18979	ENSMUSG00000002588	Pon1	6	metabolic process;regulation of biological process;response to stimulus	extracellular	catalytic activity;metal ion binding;protein binding	Pf01731, Pf03088, Pf08450	1.268	1.715	0.873	215900	182600	92550	170300	106500	106000	4	4	4	4	4	4
Master Protein	Q01339	Beta-2-glycoprotein 1 OS=Mus musculus GN=Apoh PE=1 SV=1	FALSE	0	72.7049	37.971	11	36	11	1	345	38.593	8.22	High	High	High	High	High	High	High	High	High	High	High	High		11818	ENSMUSG00000000049	Apoh	11	coagulation;metabolic process;regulation of biological process;response to stimulus;transport	cell surface;cytoplasm;extracellular;membrane	enzyme regulator activity;protein binding	Pf00084, Pf09014	0.948	1.494	1.508	250500	273700	335600	264200	183300	222600	8	8	8	8	7	8
Master Protein	Q3U2C5	E3 ubiquitin-protein ligase RNF149 OS=Mus musculus GN=Rnf149 PE=1 SV=3	FALSE	0	9.16742	5.32995	2	2	2	1	394	42.526	7.01	High	High	High	High	High	High	High	High	High	High	High	High		67702	ENSMUSG00000048234	Rnf149	1	metabolic process;regulation of biological process;response to stimulus	membrane	catalytic activity;metal ion binding;protein binding	Pf00097, Pf02225, Pf12678, Pf13639, Pf13920, Pf13923, Pf14634	1.217	1.371	1.283	2152	1824	1772	1768	1330	1381	1	1	1	1	1	1
Master Protein	Q61147	Ceruloplasmin OS=Mus musculus GN=Cp PE=1 SV=2	FALSE	0	38.6133	11.6871	9	19	9	1	1061	121.074	5.85	High	High	High	High	High	High	High	High	High	High	High	High		12870	ENSMUSG00000003617	Cp	3	cellular homeostasis;metabolic process;response to stimulus;transport	extracellular;membrane	catalytic activity;metal ion binding;protein binding	Pf00394, Pf07731, Pf07732	1.152	1.437	1.27	106100	127600	135500	92050	88740	106700	7	6	7	6	5	5
Master Protein	Q9JMH7	Sialidase-3 OS=Mus musculus GN=Neu3 PE=1 SV=1	FALSE	0	20.419	13.1579	4	4	4	1	418	46.816	6.71	High	High	High	High	High	High	High	High	High	High	High	High		50877	ENSMUSG00000035239	Neu3	7	metabolic process	cytoplasm;membrane	catalytic activity	Pf13088	0.934	1.611	1.632	1864	1706	1670	1996	1059	1023	2	2	2	3	2	2
Master Protein	Q9WVK4	EH domain-containing protein 1 OS=Mus musculus GN=Ehd1 PE=1 SV=1	FALSE	0	58.7424	20.9738	10	25	6	1	534	60.565	6.83	High	High	High	High	High	High	High	High	High	High	High	High		13660	ENSMUSG00000024772; ENSMUSG00000107039	Ehd1	19; CHR_MG4249_PATCH	cell organization and biogenesis;regulation of biological process;response to stimulus;transport	endosome;membrane	metal ion binding;nucleotide binding;protein binding	Pf00350, Pf01926, Pf12763	1.044	1.67	1.219	197600	249400	202900	189200	149300	166400	5	5	5	5	4	4
Master Protein	Q60931	Voltage-dependent anion-selective channel protein 3 OS=Mus musculus GN=Vdac3 PE=1 SV=1	FALSE	0	20.6844	18.3746	5	13	3	1	283	30.733	8.79	High	High	High	High	High	High	High	High	High	High	High	High		22335	ENSMUSG00000008892	Vdac3	8	cell communication;defense response;regulation of biological process;response to stimulus;transport	endoplasmic reticulum;membrane;mitochondrion;nucleus	nucleotide binding;transporter activity	Pf01459	0.888	1.66	1.495	2075	2439	2791	2337	1469	1867	2	2	2	2	2	2
Master Protein	O35887	Calumenin OS=Mus musculus GN=Calu PE=1 SV=1	FALSE	0	6.24025	4.7619	2	4	2	1	315	37.041	4.67	High	High	High	High	High	High	High	High	High	High	High	High		12321	ENSMUSG00000029767	Calu	6	transport	endoplasmic reticulum;extracellular;Golgi;membrane;organelle lumen	enzyme regulator activity;metal ion binding;protein binding	Pf13499	1.016	1.346	1.604	10610	11300	11980	10440	8393	7469	1	1	1	1	1	1
Master Protein	Q61703	Inter-alpha-trypsin inhibitor heavy chain H2 OS=Mus musculus GN=Itih2 PE=1 SV=1	FALSE	0	69.4658	17.5476	13	18	13	1	946	105.861	7.27	High	High	High	High	High	High	High	High	High	High	High	High		16425		Itih2	2	metabolic process;regulation of biological process	extracellular	enzyme regulator activity	Pf00092, Pf06668, Pf08487, Pf10138, Pf13519, Pf13768	1.102	1.401	1.367	133700	142500	193300	121200	101700	141400	7	7	7	8	7	7
None	P04223	H-2 class I histocompatibility antigen, K-K alpha chain OS=Mus musculus GN=H2-K1 PE=1 SV=1	FALSE	0	55.8572	27.1003	9	30	6	1	369	41.62	7.03	High	High	High	High	High	High	High	High	High	High	High	High		14972		H2-K1	17	defense response;regulation of biological process;response to stimulus	cell surface;endoplasmic reticulum;Golgi;membrane	protein binding;RNA binding	Pf00129, Pf06623, Pf07654	0.935	1.947	1.456	430600	372800	336000	460500	191500	230800	6	6	6	6	6	6
Master Protein	Q9QZD8	Mitochondrial dicarboxylate carrier OS=Mus musculus GN=Slc25a10 PE=1 SV=2	FALSE	0	11.6975	19.8606	4	4	4	1	287	31.694	9.32	High	High	High	High	High	High	High	High	High	High	High	High		27376; 66838	ENSMUSG00000025792	Slc25a10; 0610009L18Rik	11	metabolic process;transport	membrane;mitochondrion;nucleus	structural molecule activity;transporter activity	Pf00153	0.914	1.605	1.472	3162	4240	3838	3458	2642	2608	3	3	3	3	3	2
Master Protein	P70158	Acid sphingomyelinase-like phosphodiesterase 3a OS=Mus musculus GN=Smpdl3a PE=1 SV=2	FALSE	0	56.0447	21.3483	8	34	8	1	445	49.826	6.46	High	High	High	High	High	High	High	High	High	High	High	High		57319	ENSMUSG00000019872	Smpdl3a	10	metabolic process	extracellular	catalytic activity;metal ion binding	Pf00149	1.197	1.269	1.458	385200	302500	329700	321800	238400	226100	7	6	7	7	7	6
Master Protein	Q9Z0J0	Epididymal secretory protein E1 OS=Mus musculus GN=Npc2 PE=1 SV=1	FALSE	0	53.0234	41.6107	12	53	12	1	149	16.432	7.68	High	High	High	High	High	High	High	High	High	High	High	High		67963	ENSMUSG00000021242	Npc2	12	metabolic process;response to stimulus;transport	endoplasmic reticulum;extracellular;vacuole	protein binding	Pf02221	1.422	1.419	1.049	4786000	3441000	3115000	3366000	2426000	2969000	10	10	10	10	10	10
Master Protein	P57746	V-type proton ATPase subunit D OS=Mus musculus GN=Atp6v1d PE=1 SV=1	FALSE	0	29.8836	20.6478	5	18	5	1	247	28.351	9.45	High	High	High	High	High	High	High	High	High	High	High	High		73834	ENSMUSG00000021114	Atp6v1d	12	cell organization and biogenesis;transport	membrane	catalytic activity;transporter activity	Pf01813	1.174	1.474	1.263	381300	392500	339700	324700	266300	268900	5	5	5	5	5	5
Master Protein	Q8BGD6	Sodium-coupled neutral amino acid transporter 9 OS=Mus musculus GN=Slc38a9 PE=1 SV=1	FALSE	0	14.0562	8.03571	4	6	4	1	560	63.351	7.5	High	High	High	High	High	High	High	High	High	High	High	High		268706	ENSMUSG00000047789	Slc38a9	13	regulation of biological process;response to stimulus;transport	endoplasmic reticulum;endosome;membrane;vacuole	transporter activity	Pf01490	1.393	1.264	1.232	160400	137800	148300	115100	109000	120300	2	2	2	2	2	2
Master Protein	P97807	Fumarate hydratase, mitochondrial OS=Mus musculus GN=Fh PE=1 SV=3	FALSE	0	8.59962	4.93097	3	5	3	1	507	54.322	9.04	High	High	High	High	High	High	High	High	High	High	High	High		14194	ENSMUSG00000026526	Fh1	1	cell organization and biogenesis;metabolic process	cytoplasm;cytosol;mitochondrion	catalytic activity	Pf00206, Pf10415	1.01	1.574	1.325	37870	55540	56480	37510	35280	42630	2	2	2	2	2	2
Master Protein	P63017	Heat shock cognate 71 kDa protein OS=Mus musculus GN=Hspa8 PE=1 SV=1	FALSE	0	85.4965	26.3158	15	51	13	1	646	70.827	5.52	High	High	High	High	High	High	High	High	High	High	High	High		15481	ENSMUSG00000015656	Hspa8	9	cell organization and biogenesis;metabolic process;regulation of biological process;transport	cell surface;cytoplasm;cytosol;endosome;membrane;nucleus;spliceosomal complex;vacuole	catalytic activity;nucleotide binding;protein binding;RNA binding	Pf00012, Pf02463, Pf06723	0.987	2.069	1.205	461900	464700	337900	467900	224600	280300	9	9	9	9	9	9
Master Protein	Q9QYG0	Protein NDRG2 OS=Mus musculus GN=Ndrg2 PE=1 SV=1	FALSE	0	12.805	15.903	4	4	4	1	371	40.763	5.4	High	High	High	High	High	High	High	High	High	High	High	High		29811	ENSMUSG00000004558	Ndrg2	14	cell differentiation;development;regulation of biological process;response to stimulus	cytoplasm;Golgi;nucleus		Pf00561, Pf03096, Pf12697	1.097	2.382	0.952	58470	55650	38780	53320	23370	40730	2	2	2	3	2	2
Master Protein	Q921I1	Serotransferrin OS=Mus musculus GN=Tf PE=1 SV=1	FALSE	0	195.022	44.4763	35	167	34	1	697	76.674	7.18	High	High	High	High	High	High	High	High	High	High	High	High		22041	ENSMUSG00000032554	Trf	9	cell differentiation;cell organization and biogenesis;cellular homeostasis;metabolic process;regulation of biological process;response to stimulus;transport	cell surface;endosome;extracellular;membrane	metal ion binding;protein binding;transporter activity	Pf00405, Pf12974	1.246	1.763	1.012	4633000	6688000	5355000	3717000	3794000	5292000	32	32	32	32	31	32
Master Protein	Q07797	Galectin-3-binding protein OS=Mus musculus GN=Lgals3bp PE=1 SV=1	FALSE	0	262.322	43.3276	24	182	24	1	577	64.45	5.14	High	High	High	High	High	High	High	High	High	High	High	High		19039	ENSMUSG00000033880	Lgals3bp	11	transport	extracellular;membrane	protein binding;receptor activity	Pf00530, Pf07707	1.182	1.393	1.337	3109000	3490000	3578000	2630000	2506000	2675000	33	33	33	33	33	32
Master Protein	Q01279	Epidermal growth factor receptor OS=Mus musculus GN=Egfr PE=1 SV=1	FALSE	0	69.2219	12.2314	11	23	11	1	1210	134.766	6.86	High	High	High	High	High	High	High	High	High	High	High	High		13649	ENSMUSG00000020122	Egfr	11	cell organization and biogenesis;cell proliferation;cellular component movement;development;metabolic process;regulation of biological process;response to stimulus	cell surface;cytoplasm;endoplasmic reticulum;endosome;Golgi;membrane;nucleus;organelle lumen	catalytic activity;enzyme regulator activity;nucleotide binding;protein binding;receptor activity;signal transducer activity	Pf00069, Pf00757, Pf01030, Pf07714, Pf14843	1.133	1.538	1.363	229200	166700	242300	202200	108400	177800	6	6	6	6	6	6
Master Protein	Q8R2U0	Nucleoporin SEH1 OS=Mus musculus GN=Seh1l PE=2 SV=1	FALSE	0	35.9386	10.8333	2	5	2	1	360	39.749	8.05	High	High	High	High	High	High	High	High	High	High	High	High		72124	ENSMUSG00000079614	Seh1l	18	cell communication;cell division;cell organization and biogenesis;defense response;regulation of biological process;response to stimulus;transport	chromosome;nucleus	protein binding	Pf00400	1.148	1.4	1.401	5812	7329	4756	5064	5234	3394	2	2	2	2	2	2
Master Protein	Q9JLN9	Serine/threonine-protein kinase mTOR OS=Mus musculus GN=Mtor PE=1 SV=2	FALSE	0	8.29423	1.17693	3	3	3	1	2549	288.605	7.17	High	High	High	High	High	High	High	High	High	High	High	High		56717	ENSMUSG00000028991	Mtor	4	cell communication;cell growth;cell organization and biogenesis;metabolic process;regulation of biological process;response to stimulus	cytoplasm;cytosol;endoplasmic reticulum;Golgi;membrane;mitochondrion;nucleus;vacuole	catalytic activity;DNA binding;nucleotide binding;protein binding	Pf00454, Pf02259, Pf02260, Pf08771, Pf11865	0.736	2.648	1.19	654.3	1097	469.9	889.6	414.1	394.8	1	2	2	2	1	1
Master Protein	Q9WU79	Proline dehydrogenase 1, mitochondrial OS=Mus musculus GN=Prodh PE=1 SV=2	FALSE	0	32.2124	15.025	5	5	5	1	599	67.993	8.24	High	High	High	High	High	High	High	High	High	High	High	High		19125	ENSMUSG00000003526	Prodh	16	metabolic process	membrane;mitochondrion;organelle lumen	catalytic activity;nucleotide binding	Pf01619	1.055	1.666	1.334	7594	7942	6460	7197	4769	4841	3	3	3	4	4	3
Master Protein	Q8C0E2	Vacuolar protein sorting-associated protein 26B OS=Mus musculus GN=Vps26b PE=1 SV=1	FALSE	0	27.1716	13.3929	4	9	4	1	336	39.1	7.37	High	High	High	High	High	High	High	High	High	High	High	High		69091	ENSMUSG00000031988	Vps26b	9	transport	cytoplasm;cytosol;endosome;membrane	transporter activity	Pf03643	1.036	1.667	1.438	58990	56200	44130	56960	33700	30700	4	4	4	4	4	4
None	B2RSH2	Guanine nucleotide-binding protein G(i) subunit alpha-1 OS=Mus musculus GN=Gnai1 PE=1 SV=1	FALSE	0	16.7384	6.77966	2	5	1	1	354	40.335	5.97	High	High	High	High	High	High	High	High	High	High	High	High		14677	ENSMUSG00000057614	Gnai1	5	cell division;regulation of biological process;response to stimulus	cytoplasm;cytoskeleton;membrane;nucleus	catalytic activity;metal ion binding;nucleotide binding;protein binding;signal transducer activity	Pf00025, Pf00503	1.13	1.79	1.166	24910	25000	20900	22040	13970	17920	1	1	1	1	1	1
Master Protein	O08573	Galectin-9 OS=Mus musculus GN=Lgals9 PE=1 SV=1	FALSE	0	11.5879	7.93201	2	3	2	1	353	40.01	9.31	High	High	High	High	High	High	High	High	High	High	High	High		16859		Lgals9	11	regulation of biological process;response to stimulus	cytoplasm;extracellular;nucleus	enzyme regulator activity;protein binding	Pf00337	0.962	2.055	1.299	101900	106600	89950	106000	51890	69230	2	2	2	2	2	2
Master Protein	P56654	Cytochrome P450 2C37 OS=Mus musculus GN=Cyp2c37 PE=1 SV=2	FALSE	0	7.7512	4.69388	2	4	2	1	490	55.571	7.11	High	High	High	High	High	High	High	High	High	High	High	High		13096	ENSMUSG00000042248	Cyp2c37	19	metabolic process	endoplasmic reticulum;membrane	catalytic activity;metal ion binding	Pf00067	1.336	1.37	1.192	5595	3537	2165	4189	2582	1816	2	2	2	2	2	2
Master Protein Candidate	Q91X77	Cytochrome P450 2C50 OS=Mus musculus GN=Cyp2c50 PE=1 SV=2	FALSE	0	7.7512	4.69388	2	4	2	1	490	55.729	7.88	High	High	High	High	High	High	High	High	High	High	High	High		107141	ENSMUSG00000054827	Cyp2c50	19	metabolic process	endoplasmic reticulum;membrane	catalytic activity;metal ion binding	Pf00067	1.336	1.37	1.192	5595	3537	2165	4189	2582	1816	2	2	2	2	2	2
Master Protein Candidate	Q6XVG2	Cytochrome P450 2C54 OS=Mus musculus GN=Cyp2c54 PE=1 SV=1	FALSE	0	7.7512	4.69388	2	4	2	1	490	55.822	7.47	High	High	High	High	High	High	High	High	High	High	High	High		404195	ENSMUSG00000067225	Cyp2c54	19	metabolic process	endoplasmic reticulum;membrane	catalytic activity;metal ion binding	Pf00067	1.336	1.37	1.192	5595	3537	2165	4189	2582	1816	2	2	2	2	2	2
Master Protein	Q8R5L3	Vam6/Vps39-like protein OS=Mus musculus GN=Vps39 PE=1 SV=1	FALSE	0	15.9001	4.85327	4	5	4	1	886	101.628	6.99	High	High	High	High	High	High	High	High	High	High	High	High		269338	ENSMUSG00000027291	Vps39	2	cell organization and biogenesis;metabolic process;transport	cytoplasm;endosome;membrane;vacuole	protein binding	Pf00780, Pf10366, Pf10367	1.215	1.411	1.344	23220	23000	18750	19110	16300	13950	3	3	3	3	3	3
Master Protein	P01029	Complement C4-B OS=Mus musculus GN=C4b PE=1 SV=3	FALSE	0	125.311	15.42	23	73	23	1	1738	192.794	7.53	High	High	High	High	High	High	High	High	High	High	High	High		12268	ENSMUSG00000073418	C4b	17	defense response;metabolic process;regulation of biological process;response to stimulus	extracellular	enzyme regulator activity;protein binding	Pf00207, Pf01759, Pf01821, Pf01835, Pf07677, Pf07678, Pf07703, Pf10569, Pf11974, Pf13249	1.243	1.196	1.497	1621000	1436000	2006000	1304000	1201000	1340000	15	15	16	16	14	14
Master Protein	Q8BG94	COMM domain-containing protein 7 OS=Mus musculus GN=Commd7 PE=1 SV=1	FALSE	0	10.5691	10.5	2	2	2	1	200	22.638	5.94	High	High	High	High	High	High	High	High	High	High	High	High		99311	ENSMUSG00000056941	Commd7	2	metabolic process;regulation of biological process;response to stimulus		protein binding	Pf07258	1.147	1.3	1.724	4371	4138	3024	3809	3184	1754	1	1	1	1	1	1
None	Q64436	Potassium-transporting ATPase alpha chain 1 OS=Mus musculus GN=Atp4a PE=1 SV=3	FALSE	0	12.713	2.71055	2	3	2	1	1033	113.942	5.88	High	High	High	High	High	High	High	High	High	High	High	High		11944		Atp4a	7	cellular homeostasis;regulation of biological process;response to stimulus;transport	membrane	catalytic activity;metal ion binding;nucleotide binding;protein binding;transporter activity	Pf00122, Pf00689, Pf00690, Pf00702, Pf08282, Pf09040, Pf12710, Pf13246	1.206	2.033	1.057	5049	4292	4008	4187	2111	3792	1	1	1	1	1	1
None	Q6PIE5	Sodium/potassium-transporting ATPase subunit alpha-2 OS=Mus musculus GN=Atp1a2 PE=1 SV=1	FALSE	0	15.397	3.72549	3	4	3	1	1020	112.145	5.55	High	High	High	High	High	High	High	High	High	High	High	High		98660	ENSMUSG00000007097	Atp1a2	1	cellular homeostasis;metabolic process;regulation of biological process;response to stimulus;transport	cytoplasm;endosome;membrane	catalytic activity;metal ion binding;nucleotide binding;protein binding;transporter activity	Pf00122, Pf00689, Pf00690, Pf00702, Pf08282, Pf12710, Pf13246	1.206	2.033	1.057	5049	4292	4008	4187	2111	3792	1	1	1	1	1	1
None	Q6PIC6	Sodium/potassium-transporting ATPase subunit alpha-3 OS=Mus musculus GN=Atp1a3 PE=1 SV=1	FALSE	0	12.713	2.76407	2	3	2	1	1013	111.62	5.41	High	High	High	High	High	High	High	High	High	High	High	High		232975	ENSMUSG00000040907	Atp1a3	7	cellular homeostasis;regulation of biological process;response to stimulus;transport	cytoplasm;endoplasmic reticulum;Golgi;membrane;nucleus	catalytic activity;metal ion binding;nucleotide binding;protein binding;transporter activity	Pf00122, Pf00689, Pf00690, Pf00702, Pf08282, Pf12710, Pf13246	1.206	2.033	1.057	5049	4292	4008	4187	2111	3792	1	1	1	1	1	1
Master Protein	Q8BHN3	Neutral alpha-glucosidase AB OS=Mus musculus GN=Ganab PE=1 SV=1	FALSE	0	20.4402	5.61441	5	8	5	1	944	106.844	6.06	High	High	High	High	High	High	High	High	High	High	High	High		14376		Ganab	19	metabolic process	endoplasmic reticulum;Golgi;membrane	catalytic activity;protein binding;RNA binding	Pf01055, Pf13802	1.304	1.561	1.093	32320	27310	17250	24790	17500	15780	4	4	4	4	4	4
Master Protein	Q61559	IgG receptor FcRn large subunit p51 OS=Mus musculus GN=Fcgrt PE=1 SV=1	FALSE	0	22.9425	12.0548	4	9	4	1	365	40.067	5.29	High	High	High	High	High	High	High	High	High	High	High	High		14132	ENSMUSG00000003420	Fcgrt	7	regulation of biological process;response to stimulus	membrane	protein binding;receptor activity;signal transducer activity	Pf00129, Pf07654	0.951	2.32	1.283	40580	39220	29200	42660	16900	22750	2	2	2	2	2	2
Master Protein	P48036	Annexin A5 OS=Mus musculus GN=Anxa5 PE=1 SV=1	FALSE	0	25.4302	14.7335	4	12	4	1	319	35.73	4.96	High	High	High	High	High	High	High	High	High	High	High	High		11747	ENSMUSG00000027712	Anxa5	3	cell organization and biogenesis;coagulation;regulation of biological process;response to stimulus	cytoplasm;cytosol;endoplasmic reticulum;membrane;nucleus	catalytic activity;metal ion binding;protein binding;transporter activity	Pf00191	0.844	2.328	1.111	163500	280000	140000	193800	120300	126000	3	3	3	3	3	3
Master Protein	Q922R8	Protein disulfide-isomerase A6 OS=Mus musculus GN=Pdia6 PE=1 SV=3	FALSE	0	21.7248	10.2273	3	5	3	1	440	48.07	5.14	High	High	High	High	High	High	High	High	High	High	High	High		71853		Pdia6	12	cellular homeostasis;metabolic process;regulation of biological process;response to stimulus;transport	endoplasmic reticulum;membrane;organelle lumen	catalytic activity	Pf00085, Pf13098, Pf13848, Pf13899, Pf13905	1.131	1.966	1.055	44830	43930	25560	39620	22350	24240	2	2	2	2	2	2
None	sp	P62937 PPIA_HUMAN	TRUE	0	12.0426	15.2439	2	3	2	1	164	17.87	7.81	High	High	High	High	High	High	High	High	High	High	High	High										0.993	2.756	0.914	29200	36830	20010	29400	13360	21910	1	1	1	1	1	1
Master Protein	O55102	Biogenesis of lysosome-related organelles complex 1 subunit 1 OS=Mus musculus GN=Bloc1s1 PE=1 SV=2	FALSE	0	16.4555	43.2	4	22	4	1	125	14.272	8.15	High	High	High	High	High	High	High	High	High	High	High	High		14533	ENSMUSG00000090247	Bloc1s1	10	cell organization and biogenesis;cellular component movement;metabolic process;transport	cytoplasm;cytosol;endosome;membrane;mitochondrion;organelle lumen;vacuole	protein binding	Pf06320	1.217	1.695	1.195	87210	81480	75050	71640	48070	62820	4	4	4	4	4	4
Master Protein	Q9D1Q6	Endoplasmic reticulum resident protein 44 OS=Mus musculus GN=Erp44 PE=1 SV=1	FALSE	0	7.35328	5.91133	2	3	2	1	406	46.823	5.27	High	High	High	High	High	High	High	High	High	High	High	High		76299	ENSMUSG00000028343	Erp44	4	cellular homeostasis;metabolic process;regulation of biological process;response to stimulus	cell surface;endoplasmic reticulum;membrane;organelle lumen	catalytic activity;metal ion binding;protein binding	Pf00085, Pf01216, Pf07449, Pf13098, Pf13848	1.165	1.636	1.317	22270	20250	17020	19110	12380	12920	2	2	2	2	1	2
Master Protein	P28230	Gap junction beta-1 protein OS=Mus musculus GN=Gjb1 PE=1 SV=3	FALSE	0	10.3454	10.2473	2	7	2	1	283	31.983	8.95	High	High	High	High	High	High	High	High	High	High	High	High		14618	ENSMUSG00000047797	Gjb1	X	cell communication;cell organization and biogenesis;transport	cytoplasm;endoplasmic reticulum;membrane	protein binding;transporter activity	Pf00029, Pf10582	1.167	1.995	1.165	46540	40160	41000	39860	20130	35200	2	2	2	2	2	2
Master Protein	Q8BH24	Transmembrane 9 superfamily member 4 OS=Mus musculus GN=Tm9sf4 PE=1 SV=1	FALSE	0	46.4628	15.2411	9	27	9	1	643	74.644	7.23	High	High	High	High	High	High	High	High	High	High	High	High		99237	ENSMUSG00000068040	Tm9sf4	2	cell organization and biogenesis;cellular homeostasis;regulation of biological process;response to stimulus;transport	endosome;Golgi;membrane		Pf02990	0.85	2.616	1.172	167400	242800	137600	196900	92820	117400	7	7	7	7	7	7
Master Protein	P24369	Peptidyl-prolyl cis-trans isomerase B OS=Mus musculus GN=Ppib PE=1 SV=2	FALSE	0	29.5991	25.9259	5	16	5	1	216	23.699	9.55	High	High	High	High	High	High	High	High	High	High	High	High		19035	ENSMUSG00000032383	Ppib	9	metabolic process;regulation of biological process	endoplasmic reticulum;membrane;nucleus;organelle lumen	catalytic activity;protein binding;RNA binding	Pf00160	1.272	1.576	1.226	98970	80930	61840	77830	51330	50430	4	4	4	4	4	4
Master Protein	A2A8L5	Receptor-type tyrosine-protein phosphatase F OS=Mus musculus GN=Ptprf PE=1 SV=1	FALSE	0.0013947	3.82834	1.15911	2	3	2	1	1898	211.356	6.65	High	High	High	High	High	High	High	High	High	High	High	High		19268	ENSMUSG00000033295	Ptprf	4	cell organization and biogenesis;cellular component movement;metabolic process;regulation of biological process;response to stimulus	endosome;membrane	catalytic activity;protein binding;receptor activity;signal transducer activity	Pf00041, Pf00047, Pf00102, Pf07679, Pf09294, Pf13895, Pf13927, Pf14566	1.294	1.56	1.239	3399	2712	2551	2626	1739	2060	1	1	1	1	1	1
Master Protein	P19096	Fatty acid synthase OS=Mus musculus GN=Fasn PE=1 SV=2	FALSE	0	17.1843	2.15655	4	4	4	1	2504	272.257	6.58	High	High	High	High	High	High	High	High	High	High	High	High		14104	ENSMUSG00000025153	Fasn	11	cell differentiation;metabolic process;response to stimulus	cytoplasm;Golgi;membrane;mitochondrion	catalytic activity;nucleotide binding;protein binding;RNA binding	Pf00106, Pf00107, Pf00109, Pf00550, Pf00698, Pf00975, Pf02801, Pf08241, Pf08242, Pf08659, Pf12847, Pf13489, Pf13602, Pf13847, Pf14765	0.73	6.337	0.942	4763	6188	1877	6529	976.3	1993	2	2	2	2	2	2
Master Protein	P62835	Ras-related protein Rap-1A OS=Mus musculus GN=Rap1a PE=1 SV=1	FALSE	0	45.8304	40.7609	7	28	1	1	184	20.974	6.67	High	High	High	High	High	High	High	High	High	High	High	High		109905	ENSMUSG00000068798	Rap1a	3	cellular homeostasis;regulation of biological process;response to stimulus;transport	cytoplasm;endosome;membrane	catalytic activity;nucleotide binding;protein binding;transporter activity	Pf00009, Pf00071, Pf08477	0.985	1.99	1.368	13380	15000	13670	13580	7537	9991	1	1	1	1	1	1
Master Protein	P29699	Alpha-2-HS-glycoprotein OS=Mus musculus GN=Ahsg PE=1 SV=1	FALSE	0	108.758	28.9855	12	61	12	1	345	37.302	6.51	High	High	High	High	High	High	High	High	High	High	High	High		11625	ENSMUSG00000022868	Ahsg	16	cell organization and biogenesis;defense response;regulation of biological process;response to stimulus	extracellular	enzyme regulator activity	Pf00031	1.084	1.725	1.373	740100	807800	919700	683000	468400	669900	12	11	12	11	12	11
Master Protein	Q6YGZ1	Heparanase OS=Mus musculus GN=Hpse PE=1 SV=3	FALSE	0	15.5126	10.4673	4	4	4	1	535	60.028	9.1	High	High	High	High	High	High	High	High	High	High	High	High		15442	ENSMUSG00000035273	Hpse	5	cell organization and biogenesis;metabolic process;regulation of biological process;response to stimulus	extracellular;membrane;nucleus;vacuole	catalytic activity;protein binding	Pf03662	1.373	1.231	1.497	17410	16760	16340	12680	13610	10920	3	3	3	3	3	2
Master Protein	P31786	Acyl-CoA-binding protein OS=Mus musculus GN=Dbi PE=1 SV=2	FALSE	0	11.4111	20.6897	2	2	2	1	87	9.994	8.82	High	High	High	High	High	High	High	High	High	High	High	High		13167	ENSMUSG00000026385	Dbi	1	cell proliferation;defense response;metabolic process;regulation of biological process;response to stimulus;transport	cytoplasm;endoplasmic reticulum;Golgi;membrane;mitochondrion;nucleus	protein binding	Pf00887	1.042	2.822	1.026	9233	9280	6036	8865	3289	5882	2	2	2	2	2	2
Master Protein	Q8BRF7	Sec1 family domain-containing protein 1 OS=Mus musculus GN=Scfd1 PE=1 SV=1	FALSE	0	14.5261	6.57277	3	3	3	1	639	72.277	6.38	High	High	High	High	High	High	High	High	High	High	High	High		76983	ENSMUSG00000020952	Scfd1	12	cell organization and biogenesis;regulation of biological process;response to stimulus;transport	cytoplasm;endoplasmic reticulum;Golgi;membrane	protein binding	Pf00995	1.188	1.409	1.538	736.1	696.3	819.2	619.5	494.2	532.6	1	1	1	1	1	1
Master Protein	Q8C165	Probable carboxypeptidase PM20D1 OS=Mus musculus GN=Pm20d1 PE=1 SV=1	FALSE	0	16.6369	7.55467	2	3	2	1	503	55.628	6.43	High	High	High	High	High	High	High	High	High	High	High	High		212933	ENSMUSG00000042251	Pm20d1	1	metabolic process;regulation of biological process	extracellular	catalytic activity;metal ion binding	Pf01546, Pf07687	1.208	2.426	0.88	15450	12120	5801	12780	4998	6596	2	2	2	2	2	2
Master Protein	P20029	78 kDa glucose-regulated protein OS=Mus musculus GN=Hspa5 PE=1 SV=3	FALSE	0	108.751	36.1832	19	85	17	1	655	72.377	5.16	High	High	High	High	High	High	High	High	High	High	High	High		14828	ENSMUSG00000026864	Hspa5	2	cell communication;cell organization and biogenesis;metabolic process;regulation of biological process;response to stimulus;transport	cell surface;cytoplasm;endoplasmic reticulum;extracellular;membrane;mitochondrion;nucleus;organelle lumen	catalytic activity;nucleotide binding;protein binding	Pf00012, Pf01968, Pf06723	1.098	2.176	1.142	733900	738800	436300	668300	339500	382100	15	15	15	15	14	15
Master Protein	Q8BWQ1	UDP-glucuronosyltransferase 2A3 OS=Mus musculus GN=Ugt2a3 PE=1 SV=1	FALSE	0	10.055	6.36704	3	6	3	1	534	61.079	7.93	High	High	High	High	High	High	High	High	High	High	High	High		72094	ENSMUSG00000035780	Ugt2a3	5	metabolic process	membrane	catalytic activity	Pf00201, Pf04101	1.792	1.186	0.98	79460	47180	26720	44340	39770	27270	3	3	3	3	3	2
None	P68033	Actin, alpha cardiac muscle 1 OS=Mus musculus GN=Actc1 PE=1 SV=1	FALSE	0	49.0993	19.3634	7	40	7	1	377	41.992	5.39	High	High	High	High	High	High	High	High	High	High	High	High		11464	ENSMUSG00000068614	Actc1	2	cell organization and biogenesis;cellular component movement;regulation of biological process;response to stimulus	cytoplasm;cytoskeleton;membrane	catalytic activity;nucleotide binding;protein binding	Pf00022	1.122	2.197	1.079	1146000	1314000	822300	1021000	598100	762000	7	7	7	7	7	7
None	P68134	Actin, alpha skeletal muscle OS=Mus musculus GN=Acta1 PE=1 SV=1	FALSE	0	49.0993	19.3634	7	40	7	1	377	42.024	5.39	High	High	High	High	High	High	High	High	High	High	High	High		11459	ENSMUSG00000031972	Acta1	8	cell growth;cell organization and biogenesis;regulation of biological process;response to stimulus	cytoplasm;cytoskeleton	nucleotide binding;protein binding	Pf00022	1.122	2.197	1.079	1146000	1314000	822300	1021000	598100	762000	7	7	7	7	7	7
None	P62737	Actin, aortic smooth muscle OS=Mus musculus GN=Acta2 PE=1 SV=1	FALSE	0	49.0993	19.3634	7	40	7	1	377	41.982	5.39	High	High	High	High	High	High	High	High	High	High	High	High		11475	ENSMUSG00000035783	Acta2	19	regulation of biological process;response to stimulus	cytoplasm;cytoskeleton	nucleotide binding;protein binding	Pf00022	1.122	2.197	1.079	1146000	1314000	822300	1021000	598100	762000	7	7	7	7	7	7
None	P63268	Actin, gamma-enteric smooth muscle OS=Mus musculus GN=Actg2 PE=1 SV=1	FALSE	0	49.0993	19.4149	7	40	7	1	376	41.85	5.48	High	High	High	High	High	High	High	High	High	High	High	High		11468	ENSMUSG00000059430	Actg2	6	regulation of biological process	cytoplasm;cytoskeleton	nucleotide binding	Pf00022	1.122	2.197	1.079	1146000	1314000	822300	1021000	598100	762000	7	7	7	7	7	7
Master Protein	Q9DBH5	Vesicular integral-membrane protein VIP36 OS=Mus musculus GN=Lman2 PE=1 SV=2	FALSE	0	13.9367	12.8492	4	10	4	1	358	40.404	6.95	High	High	High	High	High	High	High	High	High	High	High	High		66890	ENSMUSG00000021484	Lman2	13	cell organization and biogenesis;regulation of biological process;transport	cell surface;Golgi;membrane	metal ion binding;protein binding	Pf03388	1.114	1.573	1.538	72360	77400	75690	64950	49220	49230	3	3	3	3	3	3
Master Protein	Q99MB1	Toll-like receptor 3 OS=Mus musculus GN=Tlr3 PE=1 SV=2	FALSE	0	20.3399	3.75691	3	6	3	1	905	103.606	7.93	High	High	High	High	High	High	High	High	High	High	High	High		142980	ENSMUSG00000031639	Tlr3	8	defense response;metabolic process;regulation of biological process;response to stimulus	cell surface;cytoplasm;endoplasmic reticulum;endosome;membrane	protein binding;receptor activity;RNA binding;signal transducer activity	Pf01582, Pf12799, Pf13676, Pf13855	1.326	1.538	1.308	77310	70190	71950	58310	45640	55020	2	2	2	2	2	2
Master Protein	Q9QZW0	Phospholipid-transporting ATPase 11C OS=Mus musculus GN=Atp11c PE=1 SV=2	FALSE	0	79.2116	17.4491	17	42	17	1	1129	129.157	7.3	High	High	High	High	High	High	High	High	High	High	High	High		320940	ENSMUSG00000062949	Atp11c	X	cell differentiation;cell organization and biogenesis;regulation of biological process;transport	endoplasmic reticulum;endosome;membrane	catalytic activity;metal ion binding;nucleotide binding;transporter activity	Pf00122, Pf00702, Pf13246	1.2	1.716	1.352	467100	428100	399600	389100	249500	295600	12	12	13	12	12	12
Master Protein	Q3UV17	Keratin, type II cytoskeletal 2 oral OS=Mus musculus GN=Krt76 PE=1 SV=1	FALSE	0	22.4816	7.57576	7	21	2	1	594	62.806	8.43	High	High	High	High	High	High	High	High	High	High	High	High		77055	ENSMUSG00000075402	Krt76	15		nucleus	catalytic activity;motor activity;protein binding;structural molecule activity	Pf00038, Pf01576, Pf10473	0.959	2.985	1.074	406400	496700	289400	423800	166400	269500	2	2	2	2	2	2
Master Protein	Q99L04	Dehydrogenase/reductase SDR family member 1 OS=Mus musculus GN=Dhrs1 PE=1 SV=1	FALSE	0	9.51305	12.4601	3	3	3	1	313	33.983	8.35	High	High	High	High	High	High	High	High	High	High	High	High		52585	ENSMUSG00000002332	Dhrs1	14	metabolic process	endoplasmic reticulum;membrane;mitochondrion	catalytic activity	Pf00106, Pf08659, Pf13460, Pf13561	1.307	1.511	1.367	37610	34050	25750	28780	22540	18840	2	2	2	2	2	2
Master Protein	E9PV24	Fibrinogen alpha chain OS=Mus musculus GN=Fga PE=1 SV=1	FALSE	0	85.3905	20.7858	17	64	17	1	789	87.375	6.11	High	High	High	High	High	High	High	High	High	High	High	High		14161	ENSMUSG00000028001	Fga	3	cell organization and biogenesis;coagulation;defense response;metabolic process;regulation of biological process;response to stimulus	cell surface;cytoplasm;endoplasmic reticulum;extracellular	metal ion binding;protein binding;structural molecule activity	Pf00147, Pf08702, Pf12160	1.178	1.721	1.376	2155000	2159000	2445000	1830000	1255000	1778000	15	15	15	15	14	14
None	Q8BFZ3	Beta-actin-like protein 2 OS=Mus musculus GN=Actbl2 PE=1 SV=1	FALSE	0	40.8476	18.883	5	21	5	1	376	41.977	5.49	High	High	High	High	High	High	High	High	High	High	High	High		238880	ENSMUSG00000055194	Actbl2	13		cytoplasm;cytoskeleton	nucleotide binding	Pf00022	1.096	2.256	1.129	762600	883300	566000	696000	391600	501400	5	5	4	5	5	5
Master Protein	Q8R1S9	Sodium-coupled neutral amino acid transporter 4 OS=Mus musculus GN=Slc38a4 PE=1 SV=1	FALSE	0	25.415	11.3346	5	13	5	1	547	60.424	6.47	High	High	High	High	High	High	High	High	High	High	High	High		69354	ENSMUSG00000022464	Slc38a4	15	transport	membrane	transporter activity	Pf01490	0.936	1.982	1.58	158600	175400	222600	169500	88490	140900	3	3	3	3	3	3
Master Protein	Q9D1G1	Ras-related protein Rab-1B OS=Mus musculus GN=Rab1b PE=1 SV=1	FALSE	0	37.0983	35.8209	6	31	1	1	201	22.173	5.73	High	High	High	High	High	High	High	High	High	High	High	High		76308	ENSMUSG00000024870	Rab1b	19	cell organization and biogenesis;metabolic process;regulation of biological process;response to stimulus;transport	cytoplasm;Golgi;membrane;mitochondrion	nucleotide binding	Pf00025, Pf00071, Pf01926, Pf04670, Pf08477, Pf09439	1.38	1.5	1.312	24230	22820	19650	17560	15220	14980	1	1	1	1	1	1
Master Protein	Q07113	Cation-independent mannose-6-phosphate receptor OS=Mus musculus GN=Igf2r PE=1 SV=1	FALSE	0	19.6631	1.77205	4	9	4	1	2483	273.639	5.71	High	High	High	High	High	High	High	High	High	High	High	High		16004	ENSMUSG00000023830	Igf2r	17	regulation of biological process;response to stimulus;transport	cell surface;cytoplasm;endosome;membrane;nucleus;vacuole	protein binding;receptor activity;signal transducer activity;transporter activity	Pf00040, Pf00878, Pf02157, Pf09451	1.081	2.705	1.064	8068	8240	5194	7465	3047	4884	1	1	1	2	1	1
Master Protein	O55111	Desmoglein-2 OS=Mus musculus GN=Dsg2 PE=1 SV=3	FALSE	0	11.7997	2.58467	2	2	2	1	1122	122.309	5.3	High	High	High	High	High	High	High	High	High	High	High	High		13511	ENSMUSG00000044393	Dsg2	18	cell organization and biogenesis;regulation of biological process;response to stimulus	cell surface;membrane	metal ion binding;protein binding	Pf00028	1.087	2.023	1.49	5585	4471	3562	5137	2210	2391	1	1	1	1	1	1
Master Protein	P56677	Suppressor of tumorigenicity 14 protein homolog OS=Mus musculus GN=St14 PE=1 SV=2	FALSE	0	16.4657	5.1462	3	3	3	1	855	94.594	6.81	High	High	High	High	High	High	High	High	High	High	High	High		19143	ENSMUSG00000031995	St14	9	cell differentiation;cell organization and biogenesis;cellular component movement;metabolic process	extracellular;membrane	catalytic activity;protein binding	Pf00057, Pf00089, Pf00431, Pf01390, Pf02408, Pf12999	1.824	1.542	1.003	11030	7435	8095	6046	4821	8067	1	1	1	1	1	1
Master Protein	Q99J93	Interferon-induced transmembrane protein 2 OS=Mus musculus GN=Ifitm2 PE=1 SV=1	FALSE	0	19.0274	21.5278	2	2	2	1	144	15.733	7.3	High	High	High	High	High	High	High	High	High	High	High	High		80876	ENSMUSG00000060591	Ifitm2	7	defense response;regulation of biological process;response to stimulus	membrane		Pf04505	1.159	1.842	1.324	13270	14700	11900	11450	7980	8985	1	1	1	1	1	1
Master Protein	P19639	Glutathione S-transferase Mu 3 OS=Mus musculus GN=Gstm3 PE=1 SV=2	FALSE	0	20.9751	19.7248	5	11	1	1	218	25.685	7.77	High	High	High	High	High	High	High	High	High	High	High	High		14864	ENSMUSG00000004038	Gstm3	3	metabolic process;response to stimulus	cytoplasm	catalytic activity;protein binding	Pf00043, Pf02798, Pf13410, Pf13417, Pf14497	1.011	2.737	1.122	4899	5707	3429	4846	2085	3055	1	1	1	1	1	1
Master Protein	P54116	Erythrocyte band 7 integral membrane protein OS=Mus musculus GN=Stom PE=1 SV=3	FALSE	0	114.962	48.2394	12	53	12	1	284	31.355	6.93	High	High	High	High	High	High	High	High	High	High	High	High		13830	ENSMUSG00000026880	Stom	2	cell organization and biogenesis;regulation of biological process	cytoplasm;cytoskeleton;endoplasmic reticulum;membrane;mitochondrion	protein binding	Pf01145	1.593	1.26	1.41	894300	850900	826000	561400	675600	585800	13	13	13	13	13	13
Master Protein	Q9QZI9	Serine incorporator 3 OS=Mus musculus GN=Serinc3 PE=1 SV=2	FALSE	0	6.5103	5.29661	2	2	2	1	472	52.588	7.23	High	High	High	High	High	High	High	High	High	High	High	High		26943	ENSMUSG00000017707	Serinc3	2	defense response;metabolic process;regulation of biological process;response to stimulus;transport	Golgi;membrane	transporter activity	Pf03348	1.324	1.554	1.449	3387	2524	2701	2558	1625	1864	1	1	1	1	1	1
Master Protein	P16858	Glyceraldehyde-3-phosphate dehydrogenase OS=Mus musculus GN=Gapdh PE=1 SV=2	FALSE	0	54.1703	26.4264	7	21	7	1	333	35.787	8.25	High	High	High	High	High	High	High	High	High	High	High	High		14433; 100042025; 100042746	ENSMUSG00000057666	Gapdh; Gm20899; LOC100042025; Gapdh-ps15; Gm12033	6; Y; 11	cell death;cell organization and biogenesis;development;metabolic process;regulation of biological process;response to stimulus	cytoplasm;cytoskeleton;cytosol;membrane;mitochondrion;nucleus	catalytic activity;nucleotide binding;protein binding	Pf00044, Pf02800	0.96	3.272	1.024	696100	928500	476900	725000	283800	465600	8	8	8	8	8	8
Master Protein	P62821	Ras-related protein Rab-1A OS=Mus musculus GN=Rab1A PE=1 SV=3	FALSE	0	53.0979	53.6585	9	35	4	1	205	22.663	6.21	High	High	High	High	High	High	High	High	High	High	High	High		19324	ENSMUSG00000020149	Rab1; Rab1a	11	cell organization and biogenesis;cellular component movement;defense response;metabolic process;regulation of biological process;response to stimulus;transport	cytoplasm;cytosol;endoplasmic reticulum;endosome;Golgi;membrane	catalytic activity;nucleotide binding;protein binding	Pf00009, Pf00025, Pf00071, Pf01926, Pf04670, Pf08477, Pf09439	1.268	1.812	1.284	29170	32750	26760	23000	18080	20840	2	2	2	2	2	2
Master Protein	P17897	Lysozyme C-1 OS=Mus musculus GN=Lyz1 PE=1 SV=1	FALSE	0	9.10629	17.5676	3	20	1	1	148	16.783	9.41	High	High	High	High	High	High	High	High	High	High	High	High		17110	ENSMUSG00000069515	Lyz1	10	defense response;metabolic process;response to stimulus	cytoplasm;extracellular;organelle lumen	catalytic activity;protein binding	Pf00062, Pf01464	1.231	2.297	0.815	13900	24000	8825	11290	10450	10830	1	1	1	1	1	1
None	sp	P61626 LYSC_HUMAN	TRUE	0	7.1767	12.8378	2	5	1	1	148	16.526	9.16	High	High	High	High	High	High	High	High	High	High	High	High										1.231	2.297	0.815	13900	24000	8825	11290	10450	10830	1	1	1	1	1	1
Master Protein	P08113	Endoplasmin OS=Mus musculus GN=Hsp90b1 PE=1 SV=2	FALSE	0	77.9729	20.9476	16	38	15	1	802	92.418	4.82	High	High	High	High	High	High	High	High	High	High	High	High		22027	ENSMUSG00000020048	Hsp90b1	10	cell organization and biogenesis;metabolic process;regulation of biological process;response to stimulus;transport	cytosol;endoplasmic reticulum;extracellular;membrane;nucleus;organelle lumen	nucleotide binding;protein binding;RNA binding	Pf00183, Pf02518, Pf13589	1.242	2.016	1.198	457900	412300	227200	368600	204500	189700	12	12	12	12	11	12
Master Protein	Q9ESY9	Gamma-interferon-inducible lysosomal thiol reductase OS=Mus musculus GN=Ifi30 PE=1 SV=3	FALSE	0	57.2586	28.629	7	49	7	1	248	27.766	5.01	High	High	High	High	High	High	High	High	High	High	High	High		65972	ENSMUSG00000031838	Ifi30	8	metabolic process;regulation of biological process	cytoplasm;extracellular;membrane;vacuole	catalytic activity	Pf03227	1.346	1.919	1.207	776300	812500	763600	576900	423400	632400	9	9	9	8	9	9
None	P04104	Keratin, type II cytoskeletal 1 OS=Mus musculus GN=Krt1 PE=1 SV=4	FALSE	0	8.21603	3.2967	2	3	1	1	637	65.565	8.15	High	High	High	High	High	High	High	High	High	High	High	High		16678	ENSMUSG00000046834	Krt1	15	defense response;metabolic process;regulation of biological process;response to stimulus	membrane;nucleus	structural molecule activity	Pf00038, Pf11853	1.069	3.095	1.164	39760	38760	27950	37200	12520	24020	1	1	1	1	1	1
None	Q9R0H5	Keratin, type II cytoskeletal 71 OS=Mus musculus GN=Krt71 PE=1 SV=1	FALSE	0	8.21603	4.00763	2	3	1	1	524	57.347	6.99	High	High	High	High	High	High	High	High	High	High	High	High		56735	ENSMUSG00000051879	Krt71	15	cell organization and biogenesis;metabolic process	cytoplasm;cytoskeleton	structural molecule activity	Pf00038, Pf04111, Pf09726, Pf12128	1.069	3.095	1.164	39760	38760	27950	37200	12520	24020	1	1	1	1	1	1
Master Protein	Q6NXH9	Keratin, type II cytoskeletal 73 OS=Mus musculus GN=Krt73 PE=1 SV=1	FALSE	0	24.8851	7.60668	6	22	1	1	539	58.875	8.09	High	High	High	High	High	High	High	High	High	High	High	High		223915	ENSMUSG00000063661	Krt73	15		nucleus	catalytic activity;motor activity;protein binding;structural molecule activity	Pf00038, Pf01576, Pf03962, Pf04156, Pf08614, Pf09728, Pf09763, Pf11559, Pf12128, Pf13514	1.069	3.095	1.164	39760	38760	27950	37200	12520	24020	1	1	1	1	1	1
Master Protein	P29758	Ornithine aminotransferase, mitochondrial OS=Mus musculus GN=Oat PE=1 SV=1	FALSE	0	97.5996	34.1686	10	37	10	1	439	48.324	6.62	High	High	High	High	High	High	High	High	High	High	High	High		18242	ENSMUSG00000030934	Oat	7	cell organization and biogenesis;metabolic process	cytoplasm;mitochondrion;organelle lumen	catalytic activity;protein binding	Pf00202	0.738	2.275	1.934	412900	559700	761200	559900	246000	393700	10	11	11	10	10	10
Master Protein	Q4PZA2	Endothelin-converting enzyme 1 OS=Mus musculus GN=Ece1 PE=1 SV=1	FALSE	0	84.187	23.277	17	38	17	1	769	87.017	5.91	High	High	High	High	High	High	High	High	High	High	High	High		230857		Ece1	4	cell death;metabolic process;regulation of biological process;response to stimulus	cell surface;endosome;Golgi;membrane	catalytic activity;metal ion binding;protein binding	Pf01431, Pf05649	0.94	3.59	1.419	232200	214800	141600	247100	59840	99830	11	11	11	11	10	11
Master Protein	Q9D379	Epoxide hydrolase 1 OS=Mus musculus GN=Ephx1 PE=1 SV=2	FALSE	0	33.9752	16.9231	8	16	8	1	455	52.543	8.35	High	High	High	High	High	High	High	High	High	High	High	High		13849	ENSMUSG00000038776	Ephx1	1	metabolic process;response to stimulus	endoplasmic reticulum;membrane	catalytic activity;protein binding	Pf00561, Pf06441, Pf12697	1.075	2.348	1.246	42790	50660	26810	39820	21580	21510	3	3	3	3	3	3
Master Protein	Q9DD20	Methyltransferase-like protein 7B OS=Mus musculus GN=Mettl7b PE=1 SV=2	FALSE	0	9.54134	11.0656	3	3	3	1	244	28.03	8.59	High	High	High	High	High	High	High	High	High	High	High	High		71664	ENSMUSG00000025347	Mettl7b	10	metabolic process	cytoplasm	catalytic activity	Pf01209, Pf01739, Pf03848, Pf05148, Pf08241, Pf08242, Pf12847, Pf13489, Pf13578, Pf13649, Pf13659, Pf13847	1.648	1.473	1.137	81330	61940	37150	49350	42040	32670	2	2	2	2	2	2
Master Protein	P21440	Phosphatidylcholine translocator ABCB4 OS=Mus musculus GN=Abcb4 PE=1 SV=2	FALSE	0	14.7618	3.1348	4	8	4	1	1276	140.288	8.78	High	High	High	High	High	High	High	High	High	High	High	High		18670	ENSMUSG00000042476	Abcb4	5	cell organization and biogenesis;regulation of biological process;response to stimulus;transport	cytoplasm;membrane	catalytic activity;nucleotide binding;transporter activity	Pf00005, Pf00664, Pf09818, Pf13304, Pf13558	0.995	2.247	1.632	39390	40610	38300	39570	18080	23470	2	2	2	2	2	2
Master Protein	Q91W98	Solute carrier family 15 member 4 OS=Mus musculus GN=Slc15a4 PE=1 SV=1	FALSE	0	32.5564	9.23345	5	13	5	1	574	62.216	9.16	High	High	High	High	High	High	High	High	High	High	High	High		100561	ENSMUSG00000029416	Slc15a4	5	transport	membrane	transporter activity	Pf00854	1.542	1.562	1.281	85790	67420	65060	55630	43160	50780	2	2	2	2	2	2
Master Protein	P14246	Solute carrier family 2, facilitated glucose transporter member 2 OS=Mus musculus GN=Slc2a2 PE=1 SV=3	FALSE	0	17.0646	5.92734	5	10	5	1	523	57.07	6.73	High	High	High	High	High	High	High	High	High	High	High	High		20526	ENSMUSG00000027690	Slc2a2	3	transport	cytoplasm;cytosol;endosome;membrane	protein binding;transporter activity	Pf00083, Pf07690, Pf13347	1.147	2.162	1.398	32790	30980	24190	28600	14330	17300	2	2	2	2	2	2
Master Protein	P04186	Complement factor B OS=Mus musculus GN=Cfb PE=1 SV=2	FALSE	0	44.4273	11.8265	9	13	9	1	761	84.951	7.37	High	High	High	High	High	High	High	High	High	High	High	High		14962	ENSMUSG00000090231	Cfb	17	cell proliferation;defense response;metabolic process;regulation of biological process;response to stimulus	extracellular	catalytic activity	Pf00084, Pf00089, Pf00092, Pf13519	1.249	1.814	1.431	45860	45270	45090	36720	24950	31520	7	7	7	7	6	7
Master Protein	sp	P13645 K1C10_HUMAN	TRUE	0	48.0078	13.9966	9	29	8	1	593	59.483	5.21	High	High	High	High	High	High	High	High	High	High	High	High										1.023	4.029	0.853	239400	297200	121100	233900	73750	142000	4	4	4	4	4	4
Master Protein	P17182	Alpha-enolase OS=Mus musculus GN=Eno1 PE=1 SV=3	FALSE	0	24.4094	18.894	7	9	7	1	434	47.111	6.8	High	High	High	High	High	High	High	High	High	High	High	High		13806; 433182	ENSMUSG00000059040; ENSMUSG00000063524	Eno1; Gm5506; Eno1b	4; 18	metabolic process;response to stimulus	cytoplasm;membrane;nucleus	catalytic activity;metal ion binding;protein binding;RNA binding	Pf00113, Pf03952, Pf13378	0.99	3.444	1.325	170800	168800	102200	172500	49010	77150	4	4	4	4	4	4
Master Protein	Q64435	UDP-glucuronosyltransferase 1-6 OS=Mus musculus GN=Ugt1a6 PE=1 SV=1	FALSE	0	32.5681	11.2994	4	11	2	1	531	60.399	8.62	High	High	High	High	High	High	High	High	High	High	High	High		94284	ENSMUSG00000090124; ENSMUSG00000054545	Ugt1a6a	1	metabolic process	endoplasmic reticulum;membrane	catalytic activity;protein binding	Pf00201, Pf04101	1.958	1.18	1.188	2785	1437	1282	1423	1218	1079	2	2	2	2	2	2
Master Protein	Q8JZR0	Long-chain-fatty-acid--CoA ligase 5 OS=Mus musculus GN=Acsl5 PE=1 SV=1	FALSE	0	34.5316	9.22401	6	16	5	1	683	76.157	7.09	High	High	High	High	High	High	High	High	High	High	High	High		433256	ENSMUSG00000024981	Acsl5	19	metabolic process;regulation of biological process;transport	endoplasmic reticulum;membrane;mitochondrion;nucleus	catalytic activity;nucleotide binding	Pf00501	1.491	2.044	0.971	139800	106900	55940	93790	52280	57630	4	4	4	4	4	4
Master Protein	P50247	Adenosylhomocysteinase OS=Mus musculus GN=Ahcy PE=1 SV=3	FALSE	0	53.7819	29.6296	11	16	11	1	432	47.657	6.54	High	High	High	High	High	High	High	High	High	High	High	High		269378; 11615	ENSMUSG00000027597; ENSMUSG00000048087	Ahcy; Gm4737	2; 16	defense response;metabolic process;response to stimulus;transport	cytoplasm;cytosol;nucleus	catalytic activity;metal ion binding;nucleotide binding;protein binding	Pf00670, Pf02254, Pf02826, Pf05221	1.024	3.544	0.979	131400	179100	83940	128400	50520	85750	4	4	4	4	4	4
Master Protein Candidate	P68369	Tubulin alpha-1A chain OS=Mus musculus GN=Tuba1a PE=1 SV=1	FALSE	0	13.7358	6.87361	2	3	2	1	451	50.104	5.06	High	High	High	High	High	High	High	High	High	High	High	High		22142	ENSMUSG00000072235	Tuba1a	15	cell organization and biogenesis	cytoplasm;cytoskeleton;endosome;nucleus	catalytic activity;nucleotide binding;protein binding;structural molecule activity	Pf00091, Pf03953	1.304	1.49	1.924	725.3	760.6	466	556.4	510.5	242.3	1	1	1	1	1	1
Master Protein	P05213	Tubulin alpha-1B chain OS=Mus musculus GN=Tuba1b PE=1 SV=2	FALSE	0	13.7358	6.87361	2	3	2	1	451	50.12	5.06	High	High	High	High	High	High	High	High	High	High	High	High		22143	ENSMUSG00000023004	Tuba1b	15	cell organization and biogenesis;metabolic process;response to stimulus	cytoplasm;cytoskeleton;cytosol	catalytic activity;nucleotide binding;protein binding;RNA binding;structural molecule activity	Pf00091, Pf03953	1.304	1.49	1.924	725.3	760.6	466	556.4	510.5	242.3	1	1	1	1	1	1
Master Protein Candidate	P68373	Tubulin alpha-1C chain OS=Mus musculus GN=Tuba1c PE=1 SV=1	FALSE	0	13.7358	6.90423	2	3	2	1	449	49.877	5.1	High	High	High	High	High	High	High	High	High	High	High	High		22146	ENSMUSG00000043091	Tuba1c	15	cell organization and biogenesis	cytoplasm;cytoskeleton;nucleus	catalytic activity;nucleotide binding;structural molecule activity	Pf00091, Pf03953	1.304	1.49	1.924	725.3	760.6	466	556.4	510.5	242.3	1	1	1	1	1	1
Master Protein	Q01405	Protein transport protein Sec23A OS=Mus musculus GN=Sec23a PE=1 SV=2	FALSE	0	42.18	9.54248	7	28	7	1	765	86.106	7.08	High	High	High	High	High	High	High	High	High	High	High	High		20334	ENSMUSG00000020986	Sec23a	12	transport	endoplasmic reticulum;Golgi;membrane	metal ion binding;protein binding	Pf00626, Pf04810, Pf04811, Pf04815, Pf08033	1.06	1.759	1.8	67520	89820	80770	63710	51070	44870	6	6	6	6	6	6
Master Protein	Q02819	Nucleobindin-1 OS=Mus musculus GN=Nucb1 PE=1 SV=2	FALSE	0	56.403	26.1438	10	27	10	1	459	53.376	5.07	High	High	High	High	High	High	High	High	High	High	High	High		18220	ENSMUSG00000030824	Nucb1	7	regulation of biological process	cytoplasm;cytoskeleton;endoplasmic reticulum;endosome;extracellular;Golgi;membrane;nucleus	DNA binding;metal ion binding;protein binding		1.175	1.577	1.735	243200	272700	369200	207100	173000	212800	5	6	6	6	5	5
Master Protein	Q9JKX3	Transferrin receptor protein 2 OS=Mus musculus GN=Tfr2 PE=1 SV=2	FALSE	0	42.1611	13.0326	10	19	10	1	798	88.347	6.13	High	High	High	High	High	High	High	High	High	High	High	High		50765	ENSMUSG00000029716	Tfr2	5	cellular homeostasis;defense response;regulation of biological process;response to stimulus;transport	cytoplasm;membrane	protein binding;receptor activity	Pf02225, Pf04253, Pf04389	1.322	2.355	1.181	178400	159800	121100	134900	67870	102500	7	7	7	7	7	7
Master Protein	Q08857	Platelet glycoprotein 4 OS=Mus musculus GN=Cd36 PE=1 SV=2	FALSE	0	43.759	12.2881	5	9	5	1	472	52.664	8.35	High	High	High	High	High	High	High	High	High	High	High	High		12491	ENSMUSG00000002944	Cd36	5	cell organization and biogenesis;cellular homeostasis;defense response;metabolic process;regulation of biological process;response to stimulus;transport	cell surface;endoplasmic reticulum;Golgi;membrane;mitochondrion	protein binding;receptor activity;signal transducer activity	Pf01130	1.489	1.982	1.177	59470	63460	51690	39930	32020	43910	4	4	4	4	4	4
Master Protein	Q7TQK5	Coiled-coil domain-containing protein 93 OS=Mus musculus GN=Ccdc93 PE=1 SV=1	FALSE	0	6.7254	3.02067	2	2	2	1	629	72.558	8.29	High	High	High	High	High	High	High	High	High	High	High	High		70829	ENSMUSG00000026339	Ccdc93	1	transport	endosome		Pf09762	1.208	2.007	1.45	5505	6135	3767	4556	3056	2599	1	1	1	1	1	1
Master Protein	P06151	L-lactate dehydrogenase A chain OS=Mus musculus GN=Ldha PE=1 SV=3	FALSE	0	15.5027	11.747	4	8	4	1	332	36.475	7.74	High	High	High	High	High	High	High	High	High	High	High	High		16828	ENSMUSG00000063229	Ldha	7	cell communication;metabolic process;response to stimulus	cytoplasm;cytosol;membrane;mitochondrion;nucleus	catalytic activity;protein binding	Pf00056, Pf02866	1.076	2.783	1.242	14140	16790	8809	13140	6033	7093	1	1	1	1	1	1
Master Protein	O08601	Microsomal triglyceride transfer protein large subunit OS=Mus musculus GN=Mttp PE=1 SV=2	FALSE	0	35.0023	8.38926	6	8	6	1	894	99.037	7.62	High	High	High	High	High	High	High	High	High	High	High	High		17777	ENSMUSG00000028158	Mttp	3	cell organization and biogenesis;metabolic process;response to stimulus;transport	endoplasmic reticulum;Golgi;membrane	protein binding;transporter activity	Pf01347	1.179	2.747	1.289	71200	57130	28810	60410	20800	22340	3	3	3	3	3	3
Master Protein	P14094	Sodium/potassium-transporting ATPase subunit beta-1 OS=Mus musculus GN=Atp1b1 PE=1 SV=1	FALSE	0	9.19008	8.88158	2	5	2	1	304	35.172	8.65	High	High	High	High	High	High	High	High	High	High	High	High		11931	ENSMUSG00000026576	Atp1b1	1	cell organization and biogenesis;cellular homeostasis;metabolic process;regulation of biological process;response to stimulus;transport	membrane	catalytic activity;enzyme regulator activity;metal ion binding;nucleotide binding;protein binding;transporter activity	Pf00287	1.255	2.22	1.407	47880	39990	34020	38130	18010	24180	2	2	2	2	2	2
Master Protein	Q5KU39	Vacuolar protein sorting-associated protein 41 homolog OS=Mus musculus GN=Vps41 PE=1 SV=1	FALSE	0	40.5074	10.6682	8	15	8	1	853	98.539	5.81	High	High	High	High	High	High	High	High	High	High	High	High		218035	ENSMUSG00000041236	Vps41	13	cell organization and biogenesis;metabolic process;regulation of biological process;transport	cytoskeleton;cytosol;endosome;Golgi;membrane;vacuole	metal ion binding;protein binding	Pf00637	1.251	1.753	1.702	10490	10180	8568	8385	5807	5032	4	4	4	4	4	4
Master Protein	Q9D0F3	Protein ERGIC-53 OS=Mus musculus GN=Lman1 PE=1 SV=1	FALSE	0	23.2817	13.7331	5	12	5	1	517	57.753	6.34	High	High	High	High	High	High	High	High	High	High	High	High		70361	ENSMUSG00000041891	Lman1	18	cell organization and biogenesis;regulation of biological process;transport	endoplasmic reticulum;Golgi;membrane	metal ion binding;protein binding	Pf03388	1.174	1.465	1.973	180500	228500	273700	153700	155900	138700	4	4	4	4	4	4
Master Protein	P09813	Apolipoprotein A-II OS=Mus musculus GN=Apoa2 PE=1 SV=2	FALSE	0	11.8488	10.7843	3	6	3	1	102	11.302	7.18	High	High	High	High	High	High	High	High	High	High	High	High		11807	ENSMUSG00000005681	Apoa2	1	cell organization and biogenesis;defense response;metabolic process;regulation of biological process;response to stimulus;transport	cytosol;extracellular	enzyme regulator activity;protein binding;transporter activity	Pf04711	1.204	1.57	1.808	67950	74860	103300	56450	47690	57160	2	2	2	2	2	2
Master Protein	P33622	Apolipoprotein C-III OS=Mus musculus GN=Apoc3 PE=1 SV=2	FALSE	0	13.1026	27.2727	2	5	2	1	99	10.975	4.75	High	High	High	High	High	High	High	High	High	High	High	High		11814		Apoc3	9	cell organization and biogenesis;cellular homeostasis;metabolic process;regulation of biological process;response to stimulus;transport	cytosol;extracellular	enzyme regulator activity;protein binding	Pf05778	1.393	1.496	1.703	41750	41160	47460	29960	27510	27870	2	2	2	2	2	2
Master Protein	P50172	Corticosteroid 11-beta-dehydrogenase isozyme 1 OS=Mus musculus GN=Hsd11b1 PE=1 SV=3	FALSE	0	16.4641	13.6986	5	11	5	1	292	32.343	8.46	High	High	High	High	High	High	High	High	High	High	High	High		15483	ENSMUSG00000016194	Hsd11b1	1	metabolic process;regulation of biological process	cytoplasm;endoplasmic reticulum;membrane	catalytic activity;nucleotide binding	Pf00106, Pf08643, Pf08659, Pf13460, Pf13561	1.766	1.746	0.992	44350	31000	18100	25120	17760	18250	3	3	3	3	3	3
None	P01896	H-2 class I histocompatibility antigen, alpha chain (Fragment) OS=Mus musculus PE=2 SV=1	FALSE	0	18.0047	22.1622	3	10	2	1	185	20.441	7.02	High	High	High	High	High	High	High	High	High	High	High	High		14964		H2-D1	17	regulation of biological process;response to stimulus	cell surface;endoplasmic reticulum;Golgi;membrane	protein binding;RNA binding	Pf02124, Pf06623, Pf07654, Pf08205	1.118	2.505	1.522	13370	13100	12480	11960	5228	8196	2	2	2	2	2	2
Master Protein Candidate	Q7TMM9	Tubulin beta-2A chain OS=Mus musculus GN=Tubb2a PE=1 SV=1	FALSE	0	15.6639	9.88764	2	3	2	1	445	49.875	4.89	High	High	High	High	High	High	High	High	High	High	High	High		22151	ENSMUSG00000058672	Tubb2a	13	cell organization and biogenesis	cytoplasm;cytoskeleton;nucleus	catalytic activity;nucleotide binding;structural molecule activity	Pf00091, Pf03953, Pf10644	1.251	2.654	1.131	1253	1212	563.6	1001	456.7	498.2	2	2	1	1	1	1
Master Protein Candidate	Q9CWF2	Tubulin beta-2B chain OS=Mus musculus GN=Tubb2b PE=1 SV=1	FALSE	0	15.6639	9.88764	2	3	2	1	445	49.921	4.89	High	High	High	High	High	High	High	High	High	High	High	High		73710	ENSMUSG00000045136	Tubb2b	13	cell organization and biogenesis;cellular component movement	cytoplasm;cytoskeleton;nucleus	catalytic activity;nucleotide binding;structural molecule activity	Pf00091, Pf03953, Pf10644	1.251	2.654	1.131	1253	1212	563.6	1001	456.7	498.2	2	2	1	1	1	1
Master Protein	P68372	Tubulin beta-4B chain OS=Mus musculus GN=Tubb4b PE=1 SV=1	FALSE	0	15.6639	9.88764	2	3	2	1	445	49.799	4.89	High	High	High	High	High	High	High	High	High	High	High	High		227613	ENSMUSG00000036752	Tubb4b	2	cell organization and biogenesis	cytoplasm;cytoskeleton;nucleus	catalytic activity;nucleotide binding;RNA binding;structural molecule activity	Pf00091, Pf03953, Pf10644	1.251	2.654	1.131	1253	1212	563.6	1001	456.7	498.2	2	2	1	1	1	1
Master Protein Candidate	P99024	Tubulin beta-5 chain OS=Mus musculus GN=Tubb5 PE=1 SV=1	FALSE	0	15.6639	9.90991	2	3	2	1	444	49.639	4.89	High	High	High	High	High	High	High	High	High	High	High	High		22154	ENSMUSG00000001525	Tubb5	17	cell organization and biogenesis;metabolic process	cytoplasm;cytoskeleton;cytosol;nucleus	catalytic activity;nucleotide binding;protein binding;structural molecule activity	Pf00091, Pf03953, Pf10644	1.251	2.654	1.131	1253	1212	563.6	1001	456.7	498.2	2	2	1	1	1	1
Master Protein	Q8BW75	Amine oxidase [flavin-containing] B OS=Mus musculus GN=Maob PE=1 SV=4	FALSE	0	96.8658	28.4615	14	43	14	1	520	58.52	8.29	High	High	High	High	High	High	High	High	High	High	High	High		109731	ENSMUSG00000040147	Maob	X	metabolic process;regulation of biological process;response to stimulus	membrane;mitochondrion	catalytic activity;nucleotide binding;protein binding	Pf01593, Pf13450	1.389	2.134	1.321	1617000	1181000	794700	1164000	553400	601400	13	13	13	13	13	13
Master Protein	Q91X72	Hemopexin OS=Mus musculus GN=Hpx PE=1 SV=2	FALSE	0	84.6955	37.6087	13	57	13	1	460	51.285	7.8	High	High	High	High	High	High	High	High	High	High	High	High		15458	ENSMUSG00000030895	Hpx	7	cellular homeostasis;metabolic process;regulation of biological process;transport	extracellular	metal ion binding;transporter activity	Pf00045	1.326	2.33	1.308	1028000	1141000	1103000	775000	489800	843400	11	11	11	11	11	11
Master Protein	P09055	Integrin beta-1 OS=Mus musculus GN=Itgb1 PE=1 SV=1	FALSE	0	14.518	3.63409	2	3	2	1	798	88.173	5.94	High	High	High	High	High	High	High	High	High	High	High	High		16412	ENSMUSG00000025809	Itgb1	8	cell differentiation;cell growth;cell organization and biogenesis;cellular component movement;cellular homeostasis;metabolic process;regulation of biological process;response to stimulus;transport	cell surface;cytoplasm;endosome;membrane	metal ion binding;protein binding;receptor activity	Pf00362, Pf07965, Pf08725	1.285	2.28	1.422	15310	13340	11130	11920	5849	7826	2	2	2	2	2	2
Master Protein	P10107	Annexin A1 OS=Mus musculus GN=Anxa1 PE=1 SV=2	FALSE	0	11.3853	8.3815	3	6	3	1	346	38.71	7.37	High	High	High	High	High	High	High	High	High	High	High	High		16952	ENSMUSG00000024659	Anxa1	19	cell differentiation;cell organization and biogenesis;cellular component movement;defense response;metabolic process;regulation of biological process;response to stimulus;transport	cell surface;cytoplasm;cytoskeleton;cytosol;endosome;extracellular;membrane;nucleus;vacuole	catalytic activity;DNA binding;enzyme regulator activity;metal ion binding;protein binding;RNA binding;structural molecule activity	Pf00191	0.966	2.794	1.537	9372	14140	8120	9703	5061	5285	2	2	2	2	2	2
Master Protein	P13020	Gelsolin OS=Mus musculus GN=Gsn PE=1 SV=3	FALSE	0	5.56361	3.07692	3	7	3	1	780	85.888	6.18	High	High	High	High	High	High	High	High	High	High	High	High		227753	ENSMUSG00000026879	Gsn	2	cell death;cell organization and biogenesis;metabolic process;regulation of biological process;response to stimulus;transport	cytoplasm;cytoskeleton;cytosol;extracellular;membrane;nucleus	metal ion binding;protein binding	Pf00626	1.196	2.728	1.474	101900	89180	65530	85250	32690	44450	2	2	2	2	2	2
Master Protein	P27773	Protein disulfide-isomerase A3 OS=Mus musculus GN=Pdia3 PE=1 SV=2	FALSE	0	97.1682	37.6238	17	40	17	1	505	56.643	6.21	High	High	High	High	High	High	High	High	High	High	High	High		14827	ENSMUSG00000027248	Pdia3	2	cell communication;cellular homeostasis;metabolic process;regulation of biological process;response to stimulus	cell surface;cytoplasm;endoplasmic reticulum;extracellular;membrane;mitochondrion;nucleus;organelle lumen	catalytic activity;protein binding;RNA binding	Pf00085, Pf13098, Pf13848, Pf13899, Pf13905	1.388	2.06	1.403	507900	457200	288100	365800	221900	205300	11	11	11	11	11	11
Master Protein	P08226	Apolipoprotein E OS=Mus musculus GN=Apoe PE=1 SV=2	FALSE	0	197.014	45.6592	26	241	26	1	311	35.844	5.68	High	High	High	High	High	High	High	High	High	High	High	High		11816	ENSMUSG00000002985	Apoe	7	cell organization and biogenesis;cellular homeostasis;metabolic process;regulation of biological process;response to stimulus;transport	cell surface;cytoplasm;cytosol;endoplasmic reticulum;endosome;extracellular;Golgi;membrane;nucleus;vacuole	antioxidant activity;catalytic activity;enzyme regulator activity;metal ion binding;protein binding;transporter activity	Pf01442, Pf02720	1.279	1.998	1.699	11510000	9762000	10460000	9004000	4885000	6156000	29	30	28	29	29	30
Master Protein	P97872	Dimethylaniline monooxygenase [N-oxide-forming] 5 OS=Mus musculus GN=Fmo5 PE=1 SV=4	FALSE	0	44.6803	16.6979	7	18	7	1	533	59.962	8.73	High	High	High	High	High	High	High	High	High	High	High	High		14263	ENSMUSG00000028088	Fmo5	3	metabolic process	cytoplasm;endoplasmic reticulum;membrane	catalytic activity;nucleotide binding	Pf00743, Pf07992, Pf13450, Pf13454, Pf13738	1.929	1.846	0.903	141100	93630	50490	73130	50710	55910	6	6	5	6	6	5
Master Protein	Q05793	Basement membrane-specific heparan sulfate proteoglycan core protein OS=Mus musculus GN=Hspg2 PE=1 SV=1	FALSE	0	7.04184	0.701376	2	3	2	1	3707	398.039	6.32	High	High	High	High	High	High	High	High	High	High	High	High		15530		Hspg2	4	cell differentiation;cell organization and biogenesis;metabolic process	extracellular;organelle lumen	metal ion binding;protein binding	Pf00008, Pf00047, Pf00052, Pf00053, Pf00054, Pf00057, Pf02210, Pf07679, Pf07686, Pf12785, Pf13385, Pf13895, Pf13927	1.355	1.719	1.708	8135	10260	9498	6004	5971	5559	2	2	2	2	2	2
Master Protein	P19221	Prothrombin OS=Mus musculus GN=F2 PE=1 SV=1	FALSE	0	32.2713	15.0485	7	14	7	1	618	70.224	6.43	High	High	High	High	High	High	High	High	High	High	High	High		14061	ENSMUSG00000027249	F2	2	cellular homeostasis;coagulation;defense response;metabolic process;regulation of biological process;response to stimulus	extracellular	catalytic activity;metal ion binding;protein binding;receptor activity;signal transducer activity	Pf00051, Pf00089, Pf00594, Pf09342, Pf09396	1.34	2.07	1.6	115800	98240	111300	86420	47470	69540	3	3	3	3	3	3
Master Protein	P09103	Protein disulfide-isomerase OS=Mus musculus GN=P4hb PE=1 SV=2	FALSE	0	96.5161	34.7741	21	74	21	1	509	57.023	4.88	High	High	High	High	High	High	High	High	High	High	High	High		18453	ENSMUSG00000025130	P4hb	11	cellular homeostasis;metabolic process;regulation of biological process;response to stimulus	endoplasmic reticulum;membrane;organelle lumen	catalytic activity;metal ion binding;protein binding;RNA binding	Pf00085, Pf01216, Pf13098, Pf13848, Pf13899, Pf13905	1.328	2.748	1.119	1943000	1857000	864200	1462000	675700	772100	19	19	19	19	18	18
Master Protein	sp	P04264 K2C1_HUMAN	TRUE	0	83.0083	20.6843	14	47	12	1	643	65.847	8.12	High	High	High	High	High	High	High	High	High	High	High	High										1.197	3.384	1.176	612400	718100	468700	511500	212200	398500	7	7	7	7	7	6
Master Protein	P27046	Alpha-mannosidase 2 OS=Mus musculus GN=Man2a1 PE=1 SV=2	FALSE	0	186.558	30.9565	30	112	30	1	1150	131.548	8.03	High	High	High	High	High	High	High	High	High	High	High	High		17158	ENSMUSG00000024085	Man2a1	17	cell organization and biogenesis;metabolic process;regulation of biological process	Golgi;membrane	catalytic activity;metal ion binding	Pf01074, Pf03065, Pf07748, Pf09261	1.139	2.261	1.653	1035000	1390000	856000	908500	614800	517700	26	26	26	26	26	26
Master Protein	P34928	Apolipoprotein C-I OS=Mus musculus GN=Apoc1 PE=1 SV=1	FALSE	0	25.0576	46.5909	5	21	5	1	88	9.69	9.09	High	High	High	High	High	High	High	High	High	High	High	High		11812	ENSMUSG00000040564	Apoc1	7	cell organization and biogenesis;metabolic process;regulation of biological process;transport	endoplasmic reticulum;extracellular	enzyme regulator activity	Pf04691	1.194	2.477	1.726	808300	683100	726900	677000	275800	421200	5	5	5	5	5	5
Master Protein	Q9QZ85	Interferon-inducible GTPase 1 OS=Mus musculus GN=Iigp1 PE=1 SV=2	FALSE	0.000794913	4.15322	6.77966	2	2	2	1	413	47.542	6.33	High	High	High	High	High	High	High	High	High	High	High	High		60440; 435565	ENSMUSG00000054072	Iigp1; Iigp1b	18	defense response;regulation of biological process;response to stimulus	cytoplasm;endoplasmic reticulum;Golgi;membrane;nucleus	catalytic activity;nucleotide binding;protein binding	Pf01926, Pf05049	1.284	1.677	2.097	6938	6604	6964	5405	3938	3321	1	1	1	1	1	1
None	P02089	Hemoglobin subunit beta-2 OS=Mus musculus GN=Hbb-b2 PE=1 SV=2	FALSE	0	35.5436	27.2109	5	32	5	1	147	15.868	8.05	High	High	High	High	High	High	High	High	High	High	High	High		15130		Hbb-b2	7	regulation of biological process;response to stimulus;transport	membrane	metal ion binding;transporter activity	Pf00042	1.416	2.218	1.397	836600	1059000	915800	590800	477600	655600	5	5	5	5	5	5
Master Protein	Q61581	Insulin-like growth factor-binding protein 7 OS=Mus musculus GN=Igfbp7 PE=1 SV=3	FALSE	0	13.4743	10.6762	2	11	2	1	281	28.951	8.31	High	High	High	High	High	High	High	High	High	High	High	High		29817		Igfbp7	5	regulation of biological process	extracellular	protein binding	Pf07648, Pf07679	1.322	1.757	1.929	117700	118300	138700	89080	67370	71920	2	2	2	2	1	2
Master Protein	P01942	Hemoglobin subunit alpha OS=Mus musculus GN=Hba PE=1 SV=2	FALSE	0	77.589	57.7465	13	61	13	1	142	15.076	8.22	High	High	High	High	High	High	High	High	High	High	High	High		15122; 110257		Hba-a1; Hba-a2	11	response to stimulus;transport	membrane	antioxidant activity;catalytic activity;metal ion binding;protein binding;transporter activity	Pf00042	1.641	1.94	1.419	3814000	4470000	4199000	2325000	2305000	2958000	11	11	11	11	11	11
Master Protein	O08917	Flotillin-1 OS=Mus musculus GN=Flot1 PE=1 SV=1	FALSE	0	93.1894	44.6262	17	50	17	1	428	47.484	7.15	High	High	High	High	High	High	High	High	High	High	High	High		14251	ENSMUSG00000059714	Flot1	17	cell organization and biogenesis;cellular component movement;regulation of biological process;response to stimulus;transport	cytoskeleton;endosome;membrane	protein binding	Pf01145	2.282	1.253	1.545	819800	598000	588100	359300	477300	380800	12	12	12	12	12	12
Master Protein	Q8CFD4	Sorting nexin-8 OS=Mus musculus GN=Snx8 PE=1 SV=1	FALSE	0	13.2466	9.15033	3	5	3	1	459	52.026	8.03	High	High	High	High	High	High	High	High	High	High	High	High		231834	ENSMUSG00000029560	Snx8	5	cell organization and biogenesis;transport	cytosol;endosome;membrane	protein binding	Pf00787	1.048	4.073	1.765	88360	79360	65400	84280	19480	37050	3	3	3	3	3	3
Master Protein	Q4LDG0	Bile acyl-CoA synthetase OS=Mus musculus GN=Slc27a5 PE=1 SV=2	FALSE	0	15.649	11.611	5	5	5	1	689	76.154	8.38	High	High	High	High	High	High	High	High	High	High	High	High		26459	ENSMUSG00000030382	Slc27a5	7	metabolic process;transport	endoplasmic reticulum;membrane	catalytic activity;nucleotide binding;protein binding;transporter activity	Pf00501, Pf13193	1.669	2.768	0.882	7774	4531	2142	4657	1637	2428	3	3	2	2	2	2
Master Protein	P02088	Hemoglobin subunit beta-1 OS=Mus musculus GN=Hbb-b1 PE=1 SV=2	FALSE	0	112.859	61.9048	11	74	11	1	147	15.83	7.65	High	High	High	High	High	High	High	High	High	High	High	High		15129		Hbb-b1	7	regulation of biological process;transport		metal ion binding;transporter activity	Pf00042	1.407	2.209	1.506	1690000	2071000	1954000	1201000	937400	1297000	12	11	12	12	11	12
Master Protein	Q9R182	Angiopoietin-related protein 3 OS=Mus musculus GN=Angptl3 PE=1 SV=1	FALSE	0	5.96577	6.15385	2	4	2	1	455	52.51	6.65	High	High	High	High	High	High	High	High	High	High	High	High		30924	ENSMUSG00000028553	Angptl3	4	metabolic process;regulation of biological process;response to stimulus	cell surface;endosome;extracellular;Golgi	enzyme regulator activity;protein binding	Pf00147	1.355	2.451	1.561	3364	2974	2606	2483	1214	1670	1	1	1	1	1	1
Master Protein	Q9D1D4	Transmembrane emp24 domain-containing protein 10 OS=Mus musculus GN=Tmed10 PE=1 SV=1	FALSE	0	29.0496	20.5479	4	14	4	1	219	24.895	6.7	High	High	High	High	High	High	High	High	High	High	High	High		68581	ENSMUSG00000021248	Tmed10	12	cell organization and biogenesis;regulation of biological process;response to stimulus;transport	endoplasmic reticulum;Golgi;membrane	protein binding	Pf01105	1.239	2.116	1.929	81060	77270	96860	65400	36520	50210	4	4	4	4	4	4
Master Protein	Q9CQW9	Interferon-induced transmembrane protein 3 OS=Mus musculus GN=Ifitm3 PE=1 SV=1	FALSE	0	84.3321	43.0657	5	36	5	1	137	14.945	7.4	High	High	High	High	High	High	High	High	High	High	High	High	Acetyl [N-Term]	66141	ENSMUSG00000025492	Ifitm3	7	defense response;regulation of biological process;response to stimulus;transport	cell surface;cytoplasm;endoplasmic reticulum;endosome;membrane;nucleus;vacuole		Pf04505	1.392	2.181	1.636	717200	762100	690800	515100	349400	422200	5	6	6	6	5	6
None	sp	P06396 GELS_HUMAN	TRUE	0.000794913	4.26258	2.17391	2	5	2	1	782	85.644	6.28	High	High	High	High	High	High	High	High	High	High	High	High										1.414	2.573	1.499	63260	49360	36080	44730	19190	24070	1	1	1	1	1	1
Master Protein	Q61543	Golgi apparatus protein 1 OS=Mus musculus GN=Glg1 PE=1 SV=1	FALSE	0	56.8056	10.383	12	26	12	1	1175	133.646	6.84	High	High	High	High	High	High	High	High	High	High	High	High		20340	ENSMUSG00000003316	Glg1	8	regulation of biological process	Golgi;membrane	protein binding	Pf00839	1.267	2.887	1.401	188300	212100	120400	148700	73450	85940	7	6	6	8	5	5
Master Protein	Q3U1V6	Ubiquitin-conjugating enzyme E2 variant 3 OS=Mus musculus GN=Uevld PE=1 SV=1	FALSE	0	6.31788	3.82166	2	5	2	1	471	51.649	7.28	High	High	High	High	High	High	High	High	High	High	High	High		54122	ENSMUSG00000043262	Uevld	7	metabolic process;transport		catalytic activity	Pf00056, Pf00179, Pf02866, Pf05743	1.323	3.049	1.884	15620	8343	7800	11810	2736	4141	2	2	2	2	2	2
Master Protein	Q8C7G5	Apolipoprotein A-V OS=Mus musculus GN=Apoa5 PE=1 SV=1	FALSE	0	46.1991	25.2717	7	27	7	1	368	41.237	6.01	High	High	High	High	High	High	High	High	High	High	High	High		66113	ENSMUSG00000032079	Apoa5	9	cell organization and biogenesis;metabolic process;regulation of biological process;response to stimulus;transport	extracellular	enzyme regulator activity;protein binding;transporter activity	Pf01442	1.559	1.488	2.113	127300	84870	125400	81670	57030	59340	6	5	6	6	5	5
Master Protein	Q60634	Flotillin-2 OS=Mus musculus GN=Flot2 PE=1 SV=2	FALSE	0	158.917	53.0374	22	82	22	1	428	47.009	5.2	High	High	High	High	High	High	High	High	High	High	High	High		14252	ENSMUSG00000061981	Flot2	11	cell organization and biogenesis;regulation of biological process	cytoskeleton;endosome;membrane	protein binding	Pf01145	2.236	1.495	1.472	931300	644700	659400	416600	431300	448000	17	16	16	16	16	16
Master Protein	Q3USZ8	Deleted in autism protein 1 homolog OS=Mus musculus PE=1 SV=2	FALSE	0	28.679	12.093	3	4	3	1	430	49.432	8.63	High	High	High	High	High	High	High	High	High	High	High	High		68861	ENSMUSG00000045414	1190002N15Rik	9	cell proliferation;regulation of biological process	extracellular;Golgi;membrane		Pf12260	1.196	2.497	1.87	10550	13520	7805	8818	5414	4174	2	2	2	2	2	2
None	Q64133	Amine oxidase [flavin-containing] A OS=Mus musculus GN=Maoa PE=1 SV=3	FALSE	0	5.65933	3.04183	2	4	2	1	526	59.564	7.81	High	High	High	High	High	High	High	High	High	High	High	High		17161	ENSMUSG00000025037	Maoa	X	metabolic process;transport	membrane;mitochondrion	catalytic activity;nucleotide binding;protein binding	Pf00070, Pf00890, Pf01266, Pf01494, Pf01593, Pf01946, Pf02254, Pf03486, Pf07992, Pf12831, Pf13450	1.511	2.607	1.498	561000	380500	260500	371300	146000	173900	1	1	1	1	1	1
Master Protein	P14211	Calreticulin OS=Mus musculus GN=Calr PE=1 SV=1	FALSE	0	60.6091	32.4519	12	28	12	1	416	47.965	4.49	High	High	High	High	High	High	High	High	High	High	High	High		12317	ENSMUSG00000003814	Calr	8	cell differentiation;cell organization and biogenesis;metabolic process;regulation of biological process;response to stimulus;transport	cell surface;cytoplasm;cytosol;endoplasmic reticulum;extracellular;Golgi;membrane;nucleus;organelle lumen	metal ion binding;protein binding;RNA binding	Pf00262	1.536	2.598	1.387	490600	399200	233000	319400	153600	168100	10	10	10	10	10	8
Master Protein	P01899	H-2 class I histocompatibility antigen, D-B alpha chain OS=Mus musculus GN=H2-D1 PE=1 SV=2	FALSE	0	51.5303	25.9669	8	31	5	1	362	40.81	6.73	High	High	High	High	High	High	High	High	High	High	High	High		14964	ENSMUSG00000073411	H2-D1	17	regulation of biological process;response to stimulus	cell surface;endoplasmic reticulum;Golgi;membrane	protein binding;RNA binding	Pf00129, Pf06623, Pf07654, Pf08205	1.236	2.422	2.165	153400	136400	140100	124200	56320	64730	5	5	5	5	5	5
Master Protein	Q06890	Clusterin OS=Mus musculus GN=Clu PE=1 SV=1	FALSE	0	33.7275	13.8393	5	22	5	1	448	51.623	5.67	High	High	High	High	High	High	High	High	High	High	High	High		12759	ENSMUSG00000022037	Clu	14	cell death;cell organization and biogenesis;cell proliferation;metabolic process;regulation of biological process;response to stimulus;transport	cell surface;cytoplasm;cytosol;endoplasmic reticulum;extracellular;membrane;mitochondrion;nucleus	catalytic activity;protein binding	Pf01093	1.617	2.222	1.601	351200	303400	333500	217100	136600	208300	4	4	4	4	4	4
Master Protein	Q9CX00	IST1 homolog OS=Mus musculus GN=Ist1 PE=1 SV=1	FALSE	0	11.5489	7.73481	3	5	3	1	362	39.443	5.44	High	High	High	High	High	High	High	High	High	High	High	High		71955	ENSMUSG00000031729	Ist1	8	cell division;regulation of biological process;transport	cytoplasm;cytoskeleton;cytosol;nucleus	protein binding	Pf03398	1.401	3.487	1.514	85000	59800	43610	60680	17150	28800	1	1	1	1	1	1
Master Protein	Q9QZ88	Vacuolar protein sorting-associated protein 29 OS=Mus musculus GN=Vps29 PE=1 SV=1	FALSE	0	22.9978	29.1209	5	8	5	1	182	20.483	6.79	High	High	High	High	High	High	High	High	High	High	High	High		56433	ENSMUSG00000029462	Vps29	5	transport	cytoplasm;cytosol;endosome;membrane	catalytic activity;metal ion binding;protein binding;transporter activity	Pf00149, Pf12850	1.381	2.669	1.54	358400	400300	221400	259500	150000	143800	3	3	3	3	2	3
Master Protein	Q8BXA1	Golgi integral membrane protein 4 OS=Mus musculus GN=Golim4 PE=1 SV=1	FALSE	0	43.0375	12.2137	7	13	7	1	655	76.739	4.83	High	High	High	High	High	High	High	High	High	High	High	High		73124	ENSMUSG00000034109	Golim4	3	transport	endosome;Golgi;membrane			1.299	2.837	1.571	36040	44110	23700	27750	15540	15090	6	6	6	6	6	6
Master Protein	P11152	Lipoprotein lipase OS=Mus musculus GN=Lpl PE=1 SV=3	FALSE	0	47.2448	26.1603	8	19	8	1	474	53.076	7.87	High	High	High	High	High	High	High	High	High	High	High	High		16956	ENSMUSG00000015568	Lpl	8	cell organization and biogenesis;metabolic process;regulation of biological process;response to stimulus	cell surface;extracellular;membrane	catalytic activity;protein binding	Pf00151, Pf01477, Pf12695, Pf12697	1.346	3.312	1.862	52660	34360	50570	39120	10370	27170	3	3	4	3	3	3
Master Protein	Q64337	Sequestosome-1 OS=Mus musculus GN=Sqstm1 PE=1 SV=1	FALSE	0	8.82052	6.56109	2	4	2	1	442	48.132	5.21	High	High	High	High	High	High	High	High	High	High	High	High		18412	ENSMUSG00000015837	Sqstm1	11	cell communication;cell death;cell differentiation;cell organization and biogenesis;metabolic process;regulation of biological process;response to stimulus	cytoplasm;endoplasmic reticulum;endosome;nucleus;vacuole	metal ion binding;protein binding	Pf00564, Pf00569	1.106	1.529	2.401	72080	126900	265500	65160	82950	110600	1	1	1	1	1	1
Master Protein	P37040	NADPH--cytochrome P450 reductase OS=Mus musculus GN=Por PE=1 SV=2	FALSE	0	13.6458	7.07965	5	10	5	1	678	76.995	5.53	High	High	High	High	High	High	High	High	High	High	High	High		18984	ENSMUSG00000005514	Por	5	metabolic process;regulation of biological process;response to stimulus	cytoplasm;endoplasmic reticulum;membrane;mitochondrion	catalytic activity;nucleotide binding;protein binding	Pf00175, Pf00258, Pf00667	1.564	3.288	1.087	32490	28120	12130	20770	8554	11160	1	1	1	1	1	1
[truncated: 176 more rows]
[truncated: 8 more columns]

## Sheet: Tabelle1
fold change	p-value	Gene ID
-7.86485	2.75299e-05	Mfsd1
-6.9095	1.3632e-05	0610031J06Rik; Glmp
-4.7666	0.021392	Igkv6-17
-2.60099	0.0302555	Cyp2c29
-2.39148	0.00855468	Anxa11
-2.15786	0.0259481	IghmAC38.205.12
-1.98046	0.0446651	Bhmt2
-1.77921	0.0310039	Pafah2
[truncated: 121 more rows]
